# Supplementary material for: Multi-Body-Site Microbiome and Culture Profiling of Military Trainees Suffering from Skin and Soft Tissue Infections at Fort Benning, Georgia
Source: mSphere. 2016 Oct 5;1(5):e00232-16. doi: 10.1128/mSphere.00232-16 (PMC5064451; doi:10.1128/mSphere.00232-16)
Supplement: Table S2 [file sph005162157st6.xlsx]

## Sheet: Sheet1
Table S2. Percent abundance of each phylotype per sample according to the Ribosomal Database Project (RDP) database. Each column represents one sample and is labeled on top with a specific ID number (four digit ID number followed by body location; A=abscess, N=nose, O=oropharynx, I=inguinal, P=perianal). Sample ID's that do not end with an "R" are individuals that had a purulent abscess (SSTI gro…
rankID	Phylotype	1031A	1031I	1031N	1031O	1031P	1045A	1045I	1045N	1045O	1045P	1050A	1050I	1050O	1050P	1061A	1061I	1061N	1061O	1061P	1062A	1062I	1062N	1062O	1062P	1077A	1077I	1077N	1077O	1077P	1094A	1094I	1094N	1094O	1094P	1098A	1098I	1098N	1098O	1098P	1109A	1109I	1109N	1109O	1109P	1111A	1111I	1111N	1111O
0.1.1	Acidobacteria	0	0.00305736	0.00245513	0	0	0	0.00233367	0	0	0	0	0	0	0	0	0	0	0	0	0	0	0.00792644	0	0	0	0	0.0189129	0	0	0	0.00571418	0.0123972	0	0	0	0.166389	0.176569	0	0	0	0.00283712	0.0827828	0	0.00298632	0	0.00242884	0.021019	0
0.1.1.1	Acidobacteria_Gp1	0	0	0	0	0	0	0	0	0	0	0	0	0	0	0	0	0	0	0	0	0	0	0	0	0	0	0.00378258	0	0	0	0	0.0041324	0	0	0	0.0482288	0.0386244	0	0	0	0	0.050319	0	0	0	0	0.0063057	0
0.1.1.1.1	Acidipila	0	0	0	0	0	0	0	0	0	0	0	0	0	0	0	0	0	0	0	0	0	0	0	0	0	0	0	0	0	0	0	0	0	0	0	0	0	0	0	0	0	0.00162319	0	0	0	0	0	0
0.1.1.1.1.1	unclassified	0	0	0	0	0	0	0	0	0	0	0	0	0	0	0	0	0	0	0	0	0	0	0	0	0	0	0	0	0	0	0	0	0	0	0	0	0	0	0	0	0	0.00162319	0	0	0	0	0	0
0.1.1.1.1.1.1	unclassified	0	0	0	0	0	0	0	0	0	0	0	0	0	0	0	0	0	0	0	0	0	0	0	0	0	0	0	0	0	0	0	0	0	0	0	0	0	0	0	0	0	0.00162319	0	0	0	0	0	0
0.1.1.1.2	Bryocella	0	0	0	0	0	0	0	0	0	0	0	0	0	0	0	0	0	0	0	0	0	0	0	0	0	0	0	0	0	0	0	0	0	0	0	0	0.00137944	0	0	0	0	0	0	0	0	0	0	0
0.1.1.1.2.1	unclassified	0	0	0	0	0	0	0	0	0	0	0	0	0	0	0	0	0	0	0	0	0	0	0	0	0	0	0	0	0	0	0	0	0	0	0	0	0.00137944	0	0	0	0	0	0	0	0	0	0	0
0.1.1.1.2.1.1	unclassified	0	0	0	0	0	0	0	0	0	0	0	0	0	0	0	0	0	0	0	0	0	0	0	0	0	0	0	0	0	0	0	0	0	0	0	0	0.00137944	0	0	0	0	0	0	0	0	0	0	0
0.1.1.1.3	Candidatus_Koribacter	0	0	0	0	0	0	0	0	0	0	0	0	0	0	0	0	0	0	0	0	0	0	0	0	0	0	0	0	0	0	0	0	0	0	0	0.00241144	0.00275889	0	0	0	0	0.00973915	0	0	0	0	0.0021019	0
0.1.1.1.3.1	unclassified	0	0	0	0	0	0	0	0	0	0	0	0	0	0	0	0	0	0	0	0	0	0	0	0	0	0	0	0	0	0	0	0	0	0	0	0.00241144	0.00275889	0	0	0	0	0.00973915	0	0	0	0	0.0021019	0
0.1.1.1.3.1.1	unclassified	0	0	0	0	0	0	0	0	0	0	0	0	0	0	0	0	0	0	0	0	0	0	0	0	0	0	0	0	0	0	0	0	0	0	0	0.00241144	0.00275889	0	0	0	0	0.00973915	0	0	0	0	0.0021019	0
0.1.1.1.4	Edaphobacter	0	0	0	0	0	0	0	0	0	0	0	0	0	0	0	0	0	0	0	0	0	0	0	0	0	0	0	0	0	0	0	0	0	0	0	0.00241144	0	0	0	0	0	0.00162319	0	0	0	0	0	0
0.1.1.1.4.1	unclassified	0	0	0	0	0	0	0	0	0	0	0	0	0	0	0	0	0	0	0	0	0	0	0	0	0	0	0	0	0	0	0	0	0	0	0	0.00241144	0	0	0	0	0	0.00162319	0	0	0	0	0	0
0.1.1.1.4.1.1	unclassified	0	0	0	0	0	0	0	0	0	0	0	0	0	0	0	0	0	0	0	0	0	0	0	0	0	0	0	0	0	0	0	0	0	0	0	0.00241144	0	0	0	0	0	0.00162319	0	0	0	0	0	0
0.1.1.1.5	Gp1	0	0	0	0	0	0	0	0	0	0	0	0	0	0	0	0	0	0	0	0	0	0	0	0	0	0	0.00189129	0	0	0	0	0	0	0	0	0.0144686	0.0165533	0	0	0	0	0.0146087	0	0	0	0	0	0
0.1.1.1.5.1	unclassified	0	0	0	0	0	0	0	0	0	0	0	0	0	0	0	0	0	0	0	0	0	0	0	0	0	0	0.00189129	0	0	0	0	0	0	0	0	0.0144686	0.0165533	0	0	0	0	0.0146087	0	0	0	0	0	0
0.1.1.1.5.1.1	unclassified	0	0	0	0	0	0	0	0	0	0	0	0	0	0	0	0	0	0	0	0	0	0	0	0	0	0	0.00189129	0	0	0	0	0	0	0	0	0.0144686	0.0165533	0	0	0	0	0.0146087	0	0	0	0	0	0
0.1.1.1.6	Granulicella	0	0	0	0	0	0	0	0	0	0	0	0	0	0	0	0	0	0	0	0	0	0	0	0	0	0	0	0	0	0	0	0	0	0	0	0	0.00275889	0	0	0	0	0.00486958	0	0	0	0	0	0
0.1.1.1.6.1	unclassified	0	0	0	0	0	0	0	0	0	0	0	0	0	0	0	0	0	0	0	0	0	0	0	0	0	0	0	0	0	0	0	0	0	0	0	0	0.00275889	0	0	0	0	0.00486958	0	0	0	0	0	0
0.1.1.1.6.1.1	unclassified	0	0	0	0	0	0	0	0	0	0	0	0	0	0	0	0	0	0	0	0	0	0	0	0	0	0	0	0	0	0	0	0	0	0	0	0	0.00275889	0	0	0	0	0.00486958	0	0	0	0	0	0
0.1.1.1.7	Terriglobus	0	0	0	0	0	0	0	0	0	0	0	0	0	0	0	0	0	0	0	0	0	0	0	0	0	0	0	0	0	0	0	0.00137747	0	0	0	0	0	0	0	0	0	0	0	0	0	0	0	0
0.1.1.1.7.1	unclassified	0	0	0	0	0	0	0	0	0	0	0	0	0	0	0	0	0	0	0	0	0	0	0	0	0	0	0	0	0	0	0	0.00137747	0	0	0	0	0	0	0	0	0	0	0	0	0	0	0	0
0.1.1.1.7.1.1	unclassified	0	0	0	0	0	0	0	0	0	0	0	0	0	0	0	0	0	0	0	0	0	0	0	0	0	0	0	0	0	0	0	0.00137747	0	0	0	0	0	0	0	0	0	0	0	0	0	0	0	0
0.1.1.1.8	unclassified	0	0	0	0	0	0	0	0	0	0	0	0	0	0	0	0	0	0	0	0	0	0	0	0	0	0	0.00189129	0	0	0	0	0.00275493	0	0	0	0.0289373	0.0151739	0	0	0	0	0.0178551	0	0	0	0	0.0042038	0
0.1.1.1.8.1	unclassified	0	0	0	0	0	0	0	0	0	0	0	0	0	0	0	0	0	0	0	0	0	0	0	0	0	0	0.00189129	0	0	0	0	0.00275493	0	0	0	0.0289373	0.0151739	0	0	0	0	0.0178551	0	0	0	0	0.0042038	0
0.1.1.1.8.1.1	unclassified	0	0	0	0	0	0	0	0	0	0	0	0	0	0	0	0	0	0	0	0	0	0	0	0	0	0	0.00189129	0	0	0	0	0.00275493	0	0	0	0.0289373	0.0151739	0	0	0	0	0.0178551	0	0	0	0	0.0042038	0
0.1.1.2	Acidobacteria_Gp10	0	0	0	0	0	0	0	0	0	0	0	0	0	0	0	0	0	0	0	0	0	0	0	0	0	0	0	0	0	0	0	0	0	0	0	0.00964576	0.00689722	0	0	0	0	0.00162319	0	0	0	0	0	0
0.1.1.2.1	Gp10	0	0	0	0	0	0	0	0	0	0	0	0	0	0	0	0	0	0	0	0	0	0	0	0	0	0	0	0	0	0	0	0	0	0	0	0.00964576	0.00689722	0	0	0	0	0.00162319	0	0	0	0	0	0
0.1.1.2.1.1	unclassified	0	0	0	0	0	0	0	0	0	0	0	0	0	0	0	0	0	0	0	0	0	0	0	0	0	0	0	0	0	0	0	0	0	0	0	0.00964576	0.00689722	0	0	0	0	0.00162319	0	0	0	0	0	0
0.1.1.2.1.1.1	unclassified	0	0	0	0	0	0	0	0	0	0	0	0	0	0	0	0	0	0	0	0	0	0	0	0	0	0	0	0	0	0	0	0	0	0	0	0.00964576	0.00689722	0	0	0	0	0.00162319	0	0	0	0	0	0
0.1.1.3	Acidobacteria_Gp13	0	0	0	0	0	0	0	0	0	0	0	0	0	0	0	0	0	0	0	0	0	0	0	0	0	0	0	0	0	0	0	0	0	0	0	0	0	0	0	0	0	0	0	0	0	0	0	0
0.1.1.3.1	Gp13	0	0	0	0	0	0	0	0	0	0	0	0	0	0	0	0	0	0	0	0	0	0	0	0	0	0	0	0	0	0	0	0	0	0	0	0	0	0	0	0	0	0	0	0	0	0	0	0
0.1.1.3.1.1	unclassified	0	0	0	0	0	0	0	0	0	0	0	0	0	0	0	0	0	0	0	0	0	0	0	0	0	0	0	0	0	0	0	0	0	0	0	0	0	0	0	0	0	0	0	0	0	0	0	0
0.1.1.3.1.1.1	unclassified	0	0	0	0	0	0	0	0	0	0	0	0	0	0	0	0	0	0	0	0	0	0	0	0	0	0	0	0	0	0	0	0	0	0	0	0	0	0	0	0	0	0	0	0	0	0	0	0
0.1.1.4	Acidobacteria_Gp16	0	0	0	0	0	0	0	0	0	0	0	0	0	0	0	0	0	0	0	0	0	0	0	0	0	0	0	0	0	0	0	0	0	0	0	0.00482288	0.00413833	0	0	0	0	0.00162319	0	0	0	0	0.0021019	0
0.1.1.4.1	Gp16	0	0	0	0	0	0	0	0	0	0	0	0	0	0	0	0	0	0	0	0	0	0	0	0	0	0	0	0	0	0	0	0	0	0	0	0.00482288	0.00413833	0	0	0	0	0.00162319	0	0	0	0	0.0021019	0
0.1.1.4.1.1	unclassified	0	0	0	0	0	0	0	0	0	0	0	0	0	0	0	0	0	0	0	0	0	0	0	0	0	0	0	0	0	0	0	0	0	0	0	0.00482288	0.00413833	0	0	0	0	0.00162319	0	0	0	0	0.0021019	0
0.1.1.4.1.1.1	unclassified	0	0	0	0	0	0	0	0	0	0	0	0	0	0	0	0	0	0	0	0	0	0	0	0	0	0	0	0	0	0	0	0	0	0	0	0.00482288	0.00413833	0	0	0	0	0.00162319	0	0	0	0	0.0021019	0
0.1.1.5	Acidobacteria_Gp17	0	0	0	0	0	0	0	0	0	0	0	0	0	0	0	0	0	0	0	0	0	0	0	0	0	0	0	0	0	0	0	0	0	0	0	0.00723432	0	0	0	0	0	0.00162319	0	0	0	0	0	0
0.1.1.5.1	Gp17	0	0	0	0	0	0	0	0	0	0	0	0	0	0	0	0	0	0	0	0	0	0	0	0	0	0	0	0	0	0	0	0	0	0	0	0.00723432	0	0	0	0	0	0.00162319	0	0	0	0	0	0
0.1.1.5.1.1	unclassified	0	0	0	0	0	0	0	0	0	0	0	0	0	0	0	0	0	0	0	0	0	0	0	0	0	0	0	0	0	0	0	0	0	0	0	0.00723432	0	0	0	0	0	0.00162319	0	0	0	0	0	0
0.1.1.5.1.1.1	unclassified	0	0	0	0	0	0	0	0	0	0	0	0	0	0	0	0	0	0	0	0	0	0	0	0	0	0	0	0	0	0	0	0	0	0	0	0.00723432	0	0	0	0	0	0.00162319	0	0	0	0	0	0
0.1.1.6	Acidobacteria_Gp2	0	0	0	0	0	0	0	0	0	0	0	0	0	0	0	0	0	0	0	0	0	0	0	0	0	0	0	0	0	0	0	0	0	0	0	0	0	0	0	0	0	0.00973915	0	0	0	0	0	0
0.1.1.6.1	Gp2	0	0	0	0	0	0	0	0	0	0	0	0	0	0	0	0	0	0	0	0	0	0	0	0	0	0	0	0	0	0	0	0	0	0	0	0	0	0	0	0	0	0.00973915	0	0	0	0	0	0
0.1.1.6.1.1	unclassified	0	0	0	0	0	0	0	0	0	0	0	0	0	0	0	0	0	0	0	0	0	0	0	0	0	0	0	0	0	0	0	0	0	0	0	0	0	0	0	0	0	0.00973915	0	0	0	0	0	0
0.1.1.6.1.1.1	unclassified	0	0	0	0	0	0	0	0	0	0	0	0	0	0	0	0	0	0	0	0	0	0	0	0	0	0	0	0	0	0	0	0	0	0	0	0	0	0	0	0	0	0.00973915	0	0	0	0	0	0
0.1.1.7	Acidobacteria_Gp3	0	0	0.00245513	0	0	0	0.00233367	0	0	0	0	0	0	0	0	0	0	0	0	0	0	0.00594483	0	0	0	0	0.013239	0	0	0	0	0.00550987	0	0	0	0.0868118	0.117253	0	0	0	0.00283712	0.0113623	0	0.00298632	0	0.00242884	0.0084076	0
0.1.1.7.1	Candidatus_Solibacter	0	0	0	0	0	0	0	0	0	0	0	0	0	0	0	0	0	0	0	0	0	0	0	0	0	0	0.00189129	0	0	0	0	0	0	0	0	0.0120572	0.00137944	0	0	0	0	0	0	0.00298632	0	0	0	0
0.1.1.7.1.1	unclassified	0	0	0	0	0	0	0	0	0	0	0	0	0	0	0	0	0	0	0	0	0	0	0	0	0	0	0.00189129	0	0	0	0	0	0	0	0	0.0120572	0.00137944	0	0	0	0	0	0	0.00298632	0	0	0	0
0.1.1.7.1.1.1	unclassified	0	0	0	0	0	0	0	0	0	0	0	0	0	0	0	0	0	0	0	0	0	0	0	0	0	0	0.00189129	0	0	0	0	0	0	0	0	0.0120572	0.00137944	0	0	0	0	0	0	0.00298632	0	0	0	0
0.1.1.7.2	Gp3	0	0	0	0	0	0	0.00233367	0	0	0	0	0	0	0	0	0	0	0	0	0	0	0.00594483	0	0	0	0	0.00945644	0	0	0	0	0.00550987	0	0	0	0.0506402	0.0924227	0	0	0	0	0.00811596	0	0	0	0	0.0021019	0
0.1.1.7.2.1	unclassified	0	0	0	0	0	0	0.00233367	0	0	0	0	0	0	0	0	0	0	0	0	0	0	0.00594483	0	0	0	0	0.00945644	0	0	0	0	0.00550987	0	0	0	0.0506402	0.0924227	0	0	0	0	0.00811596	0	0	0	0	0.0021019	0
0.1.1.7.2.1.1	unclassified	0	0	0	0	0	0	0.00233367	0	0	0	0	0	0	0	0	0	0	0	0	0	0	0.00594483	0	0	0	0	0.00945644	0	0	0	0	0.00550987	0	0	0	0.0506402	0.0924227	0	0	0	0	0.00811596	0	0	0	0	0.0021019	0
0.1.1.7.3	unclassified	0	0	0.00245513	0	0	0	0	0	0	0	0	0	0	0	0	0	0	0	0	0	0	0	0	0	0	0	0.00189129	0	0	0	0	0	0	0	0	0.0241144	0.0234505	0	0	0	0.00283712	0.00324638	0	0	0	0.00242884	0.0063057	0
0.1.1.7.3.1	unclassified	0	0	0.00245513	0	0	0	0	0	0	0	0	0	0	0	0	0	0	0	0	0	0	0	0	0	0	0	0.00189129	0	0	0	0	0	0	0	0	0.0241144	0.0234505	0	0	0	0.00283712	0.00324638	0	0	0	0.00242884	0.0063057	0
0.1.1.7.3.1.1	unclassified	0	0	0.00245513	0	0	0	0	0	0	0	0	0	0	0	0	0	0	0	0	0	0	0	0	0	0	0	0.00189129	0	0	0	0	0	0	0	0	0.0241144	0.0234505	0	0	0	0.00283712	0.00324638	0	0	0	0.00242884	0.0063057	0
0.1.1.8	Acidobacteria_Gp4	0	0	0	0	0	0	0	0	0	0	0	0	0	0	0	0	0	0	0	0	0	0	0	0	0	0	0	0	0	0	0	0	0	0	0	0.00482288	0.00137944	0	0	0	0	0	0	0	0	0	0.0021019	0
0.1.1.8.1	Blastocatella	0	0	0	0	0	0	0	0	0	0	0	0	0	0	0	0	0	0	0	0	0	0	0	0	0	0	0	0	0	0	0	0	0	0	0	0	0	0	0	0	0	0	0	0	0	0	0.0021019	0
0.1.1.8.1.1	unclassified	0	0	0	0	0	0	0	0	0	0	0	0	0	0	0	0	0	0	0	0	0	0	0	0	0	0	0	0	0	0	0	0	0	0	0	0	0	0	0	0	0	0	0	0	0	0	0.0021019	0
0.1.1.8.1.1.1	unclassified	0	0	0	0	0	0	0	0	0	0	0	0	0	0	0	0	0	0	0	0	0	0	0	0	0	0	0	0	0	0	0	0	0	0	0	0	0	0	0	0	0	0	0	0	0	0	0.0021019	0
0.1.1.8.2	Gp4	0	0	0	0	0	0	0	0	0	0	0	0	0	0	0	0	0	0	0	0	0	0	0	0	0	0	0	0	0	0	0	0	0	0	0	0.00482288	0.00137944	0	0	0	0	0	0	0	0	0	0	0
0.1.1.8.2.1	unclassified	0	0	0	0	0	0	0	0	0	0	0	0	0	0	0	0	0	0	0	0	0	0	0	0	0	0	0	0	0	0	0	0	0	0	0	0.00482288	0.00137944	0	0	0	0	0	0	0	0	0	0	0
0.1.1.8.2.1.1	unclassified	0	0	0	0	0	0	0	0	0	0	0	0	0	0	0	0	0	0	0	0	0	0	0	0	0	0	0	0	0	0	0	0	0	0	0	0.00482288	0.00137944	0	0	0	0	0	0	0	0	0	0	0
0.1.1.8.3	unclassified	0	0	0	0	0	0	0	0	0	0	0	0	0	0	0	0	0	0	0	0	0	0	0	0	0	0	0	0	0	0	0	0	0	0	0	0	0	0	0	0	0	0	0	0	0	0	0	0
0.1.1.8.3.1	unclassified	0	0	0	0	0	0	0	0	0	0	0	0	0	0	0	0	0	0	0	0	0	0	0	0	0	0	0	0	0	0	0	0	0	0	0	0	0	0	0	0	0	0	0	0	0	0	0	0
0.1.1.8.3.1.1	unclassified	0	0	0	0	0	0	0	0	0	0	0	0	0	0	0	0	0	0	0	0	0	0	0	0	0	0	0	0	0	0	0	0	0	0	0	0	0	0	0	0	0	0	0	0	0	0	0	0
0.1.1.9	Acidobacteria_Gp5	0	0	0	0	0	0	0	0	0	0	0	0	0	0	0	0	0	0	0	0	0	0	0	0	0	0	0	0	0	0	0	0	0	0	0	0	0	0	0	0	0	0.00324638	0	0	0	0	0	0
0.1.1.9.1	Gp5	0	0	0	0	0	0	0	0	0	0	0	0	0	0	0	0	0	0	0	0	0	0	0	0	0	0	0	0	0	0	0	0	0	0	0	0	0	0	0	0	0	0.00324638	0	0	0	0	0	0
0.1.1.9.1.1	unclassified	0	0	0	0	0	0	0	0	0	0	0	0	0	0	0	0	0	0	0	0	0	0	0	0	0	0	0	0	0	0	0	0	0	0	0	0	0	0	0	0	0	0.00324638	0	0	0	0	0	0
0.1.1.9.1.1.1	unclassified	0	0	0	0	0	0	0	0	0	0	0	0	0	0	0	0	0	0	0	0	0	0	0	0	0	0	0	0	0	0	0	0	0	0	0	0	0	0	0	0	0	0.00324638	0	0	0	0	0	0
0.1.1.10	Acidobacteria_Gp6	0	0	0	0	0	0	0	0	0	0	0	0	0	0	0	0	0	0	0	0	0	0	0	0	0	0	0.00189129	0	0	0	0	0.00275493	0	0	0	0.00241144	0.00827666	0	0	0	0	0.00324638	0	0	0	0	0	0
0.1.1.10.1	Gp6	0	0	0	0	0	0	0	0	0	0	0	0	0	0	0	0	0	0	0	0	0	0	0	0	0	0	0.00189129	0	0	0	0	0.00275493	0	0	0	0.00241144	0.00827666	0	0	0	0	0.00324638	0	0	0	0	0	0
0.1.1.10.1.1	unclassified	0	0	0	0	0	0	0	0	0	0	0	0	0	0	0	0	0	0	0	0	0	0	0	0	0	0	0.00189129	0	0	0	0	0.00275493	0	0	0	0.00241144	0.00827666	0	0	0	0	0.00324638	0	0	0	0	0	0
0.1.1.10.1.1.1	unclassified	0	0	0	0	0	0	0	0	0	0	0	0	0	0	0	0	0	0	0	0	0	0	0	0	0	0	0.00189129	0	0	0	0	0.00275493	0	0	0	0.00241144	0.00827666	0	0	0	0	0.00324638	0	0	0	0	0	0
0.1.1.11	Acidobacteria_Gp7	0	0.00305736	0	0	0	0	0	0	0	0	0	0	0	0	0	0	0	0	0	0	0	0.00198161	0	0	0	0	0	0	0	0	0.00571418	0	0	0	0	0.00241144	0	0	0	0	0	0	0	0	0	0	0.0021019	0
0.1.1.11.1	Gp7	0	0.00305736	0	0	0	0	0	0	0	0	0	0	0	0	0	0	0	0	0	0	0	0.00198161	0	0	0	0	0	0	0	0	0.00571418	0	0	0	0	0.00241144	0	0	0	0	0	0	0	0	0	0	0.0021019	0
0.1.1.11.1.1	unclassified	0	0.00305736	0	0	0	0	0	0	0	0	0	0	0	0	0	0	0	0	0	0	0	0.00198161	0	0	0	0	0	0	0	0	0.00571418	0	0	0	0	0.00241144	0	0	0	0	0	0	0	0	0	0	0.0021019	0
0.1.1.11.1.1.1	unclassified	0	0.00305736	0	0	0	0	0	0	0	0	0	0	0	0	0	0	0	0	0	0	0	0.00198161	0	0	0	0	0	0	0	0	0.00571418	0	0	0	0	0.00241144	0	0	0	0	0	0	0	0	0	0	0.0021019	0
0.1.1.12	Holophagae	0	0	0	0	0	0	0	0	0	0	0	0	0	0	0	0	0	0	0	0	0	0	0	0	0	0	0	0	0	0	0	0	0	0	0	0	0	0	0	0	0	0	0	0	0	0	0	0
0.1.1.12.1	Holophagales	0	0	0	0	0	0	0	0	0	0	0	0	0	0	0	0	0	0	0	0	0	0	0	0	0	0	0	0	0	0	0	0	0	0	0	0	0	0	0	0	0	0	0	0	0	0	0	0
0.1.1.12.1.1	Holophagaceae	0	0	0	0	0	0	0	0	0	0	0	0	0	0	0	0	0	0	0	0	0	0	0	0	0	0	0	0	0	0	0	0	0	0	0	0	0	0	0	0	0	0	0	0	0	0	0	0
0.1.1.12.1.1.1	Geothrix	0	0	0	0	0	0	0	0	0	0	0	0	0	0	0	0	0	0	0	0	0	0	0	0	0	0	0	0	0	0	0	0	0	0	0	0	0	0	0	0	0	0	0	0	0	0	0	0
0.1.2	Actinobacteria	0.366352	86.8014	7.65388	14.2974	82.4269	0.256467	53.1586	17.1293	16.4897	37.5705	0.0533535	11.7836	4.30256	17.2143	0.00990862	65.5385	7.75469	9.84917	58.0899	0.048533	34.9505	39.2597	14.8701	42.2056	0.0376143	62.5917	37.1676	12.9133	51.408	0.0864494	69.6577	22.6525	11.3469	70.0886	0.0328317	43.1165	6.37717	10.5469	31.1902	0.380322	46.1514	13.3313	2.07831	84.7369	0.0179822	79.4836	33.7124	68.315
0.1.2.1	Actinobacteria	0.366352	86.8014	7.65388	14.2974	82.4269	0.256467	53.1586	17.1293	16.4897	37.5705	0.0533535	11.7836	4.30256	17.2143	0.00990862	65.5385	7.75469	9.84917	58.0899	0.048533	34.9505	39.2597	14.8701	42.2056	0.0376143	62.5917	37.1676	12.9133	51.408	0.0864494	69.6577	22.6511	11.3469	70.0886	0.0328317	43.1093	6.36475	10.5469	31.1902	0.380322	46.1514	13.3313	2.07831	84.7369	0.0179822	79.4836	33.704	68.3129
0.1.2.1.1	Acidimicrobiales	0	0	0	0	0	0	0	0	0	0	0	0	0	0	0	0	0	0	0	0	0	0	0	0	0	0	0	0	0	0	0	0.00137747	0	0	0	0	0.0289683	0	0	0	0	0.0146087	0	0	0	0	0.0042038	0
0.1.2.1.1.1	Acidimicrobiaceae	0	0	0	0	0	0	0	0	0	0	0	0	0	0	0	0	0	0	0	0	0	0	0	0	0	0	0	0	0	0	0	0	0	0	0	0	0.00413833	0	0	0	0	0	0	0	0	0	0.0042038	0
0.1.2.1.1.1.1	Ilumatobacter	0	0	0	0	0	0	0	0	0	0	0	0	0	0	0	0	0	0	0	0	0	0	0	0	0	0	0	0	0	0	0	0	0	0	0	0	0.00413833	0	0	0	0	0	0	0	0	0	0.0042038	0
0.1.2.1.1.2	Acidimicrobineae_incertae_sedis	0	0	0	0	0	0	0	0	0	0	0	0	0	0	0	0	0	0	0	0	0	0	0	0	0	0	0	0	0	0	0	0	0	0	0	0	0.00275889	0	0	0	0	0.00162319	0	0	0	0	0	0
0.1.2.1.1.2.1	Aciditerrimonas	0	0	0	0	0	0	0	0	0	0	0	0	0	0	0	0	0	0	0	0	0	0	0	0	0	0	0	0	0	0	0	0	0	0	0	0	0.00275889	0	0	0	0	0.00162319	0	0	0	0	0	0
0.1.2.1.1.3	Iamiaceae	0	0	0	0	0	0	0	0	0	0	0	0	0	0	0	0	0	0	0	0	0	0	0	0	0	0	0	0	0	0	0	0	0	0	0	0	0.00413833	0	0	0	0	0.00162319	0	0	0	0	0	0
0.1.2.1.1.3.1	Iamia	0	0	0	0	0	0	0	0	0	0	0	0	0	0	0	0	0	0	0	0	0	0	0	0	0	0	0	0	0	0	0	0	0	0	0	0	0.00413833	0	0	0	0	0.00162319	0	0	0	0	0	0
0.1.2.1.1.4	unclassified	0	0	0	0	0	0	0	0	0	0	0	0	0	0	0	0	0	0	0	0	0	0	0	0	0	0	0	0	0	0	0	0.00137747	0	0	0	0	0.0179328	0	0	0	0	0.0113623	0	0	0	0	0	0
0.1.2.1.1.4.1	unclassified	0	0	0	0	0	0	0	0	0	0	0	0	0	0	0	0	0	0	0	0	0	0	0	0	0	0	0	0	0	0	0	0.00137747	0	0	0	0	0.0179328	0	0	0	0	0.0113623	0	0	0	0	0	0
0.1.2.1.2	Actinomycetales	0.365167	86.7983	7.65265	11.9153	82.4061	0.256467	53.1516	17.1088	16.0067	37.5034	0.0533535	11.7721	2.4302	17.0346	0.00990862	65.5363	7.75357	9.80475	57.9646	0.048533	34.93	39.2498	14.5735	38.5496	0.0376143	62.5917	37.1355	12.5121	50.0516	0.0864494	69.6577	22.5629	9.54803	70.0724	0.0328317	42.9839	6.1537	10.545	30.7701	0.380322	46.1089	13.2647	2.03938	84.716	0.0179822	79.4812	33.6808	64.9831
0.1.2.1.2.1	Acidothermaceae	0	0	0	0	0	0	0	0	0	0	0	0	0	0	0	0	0	0	0	0	0	0	0	0	0	0	0	0	0	0	0	0	0	0	0	0	0	0	0	0	0	0	0	0	0	0	0	0
0.1.2.1.2.1.1	Acidothermus	0	0	0	0	0	0	0	0	0	0	0	0	0	0	0	0	0	0	0	0	0	0	0	0	0	0	0	0	0	0	0	0	0	0	0	0	0	0	0	0	0	0	0	0	0	0	0	0
0.1.2.1.2.2	Actinomycetaceae	0	0.00305736	0.0208686	9.01691	0.00462086	0.0136783	0.0116683	0.0251925	1.67384	0.100524	0	0.00766416	1.96349	0.328224	0	0.00226989	0	0.552326	0.0111374	0	0	0	0.164399	0.0358823	0.00150457	0.00577601	0.0416084	2.89947	0.138625	0.00115266	0	0.0082648	7.86838	0.00807689	0	0.0144686	0.00413833	0.0537256	0.178167	0	0.00567424	0.0811596	0.984464	0.0149316	0	0.00242884	0.0378342	0.073902
0.1.2.1.2.2.1	Actinobaculum	0	0	0	0	0	0	0	0	0	0	0	0	0	0	0	0	0	0	0	0	0	0	0	0	0	0	0	0	0	0	0	0	0	0	0	0	0	0	0	0	0	0	0	0	0	0	0	0
0.1.2.1.2.2.2	Actinomyces	0	0.00305736	0.0196411	8.98329	0.00231043	0	0.007001	0.023618	1.67145	0.0236528	0	0.00383208	1.96349	0.0971835	0	0.00226989	0	0.546533	0	0	0	0	0.164399	0.0358823	0	0.00577601	0.0416084	2.87533	0.0190269	0.00115266	0	0.0082648	7.84984	0.00807689	0	0.0144686	0.00413833	0.0537256	0.00219959	0	0.00567424	0.0811596	0.969632	0.00298632	0	0.00242884	0.0378342	0.0295608
0.1.2.1.2.2.3	Arcanobacterium	0	0	0	0	0	0	0	0	0	0	0	0	0	0	0	0	0	0	0	0	0	0	0	0	0	0	0	0	0	0	0	0	0	0	0	0	0	0	0	0	0	0	0	0	0	0	0	0
0.1.2.1.2.2.4	Mobiluncus	0	0	0	0.00480261	0	0	0.00466734	0.00157453	0	0.0453345	0	0	0	0.0476749	0	0	0	0	0.00278435	0	0	0	0	0	0	0	0	0.0150857	0.103289	0	0	0	0.00794786	0	0	0	0	0	0.00659877	0	0	0	0.0148318	0.00895897	0	0	0	0.0105574
0.1.2.1.2.2.5	Varibaculum	0	0	0.00122757	0	0.00231043	0.0136783	0	0	0	0.031537	0	0.00383208	0	0.181531	0	0	0	0	0.00835306	0	0	0	0	0	0.00150457	0	0	0	0.0163088	0	0	0	0	0	0	0	0	0	0.169368	0	0	0	0	0.00298632	0	0	0	0.0337838
0.1.2.1.2.2.6	unclassified	0	0	0	0.0288157	0	0	0	0	0.0023912	0	0	0	0	0.00183365	0	0	0	0.00579363	0	0	0	0	0	0	0	0	0	0.00905141	0	0	0	0	0.0105971	0	0	0	0	0	0	0	0	0	0	0	0	0	0	0
0.1.2.1.2.3	Actinospicaceae	0	0	0	0	0	0	0	0	0	0	0	0	0	0	0	0	0	0	0	0	0	0	0	0	0	0	0	0	0	0	0	0	0	0	0	0	0	0	0	0	0	0	0	0	0	0	0	0
0.1.2.1.2.3.1	Actinospica	0	0	0	0	0	0	0	0	0	0	0	0	0	0	0	0	0	0	0	0	0	0	0	0	0	0	0	0	0	0	0	0	0	0	0	0	0	0	0	0	0	0	0	0	0	0	0	0
0.1.2.1.2.4	Beutenbergiaceae	0	0	0	0	0	0	0	0	0	0	0	0	0	0	0	0	0	0	0	0	0	0	0	0	0	0	0	0	0	0	0	0	0	0	0	0	0	0	0	0	0	0	0	0	0	0	0	0
0.1.2.1.2.4.1	Miniimonas	0	0	0	0	0	0	0	0	0	0	0	0	0	0	0	0	0	0	0	0	0	0	0	0	0	0	0	0	0	0	0	0	0	0	0	0	0	0	0	0	0	0	0	0	0	0	0	0
0.1.2.1.2.4.2	unclassified	0	0	0	0	0	0	0	0	0	0	0	0	0	0	0	0	0	0	0	0	0	0	0	0	0	0	0	0	0	0	0	0	0	0	0	0	0	0	0	0	0	0	0	0	0	0	0	0
0.1.2.1.2.5	Bogoriellaceae	0	0	0	0	0	0	0	0	0	0	0	0	0	0	0	0	0	0	0	0	0	0	0	0	0	0	0	0	0	0	0	0	0	0	0	0	0.00137944	0	0	0	0	0	0	0	0	0	0	0
0.1.2.1.2.5.1	Bogoriella	0	0	0	0	0	0	0	0	0	0	0	0	0	0	0	0	0	0	0	0	0	0	0	0	0	0	0	0	0	0	0	0	0	0	0	0	0	0	0	0	0	0	0	0	0	0	0	0
0.1.2.1.2.5.2	Georgenia	0	0	0	0	0	0	0	0	0	0	0	0	0	0	0	0	0	0	0	0	0	0	0	0	0	0	0	0	0	0	0	0	0	0	0	0	0.00137944	0	0	0	0	0	0	0	0	0	0	0
0.1.2.1.2.6	Brevibacteriaceae	0.00474243	1.02116	0.00245513	0	0.048519	0.00170978	0.389723	0.00629812	0	0.132061	0	0	0	0	0	0.512995	0	0	15.985	0	0.269325	0.00396322	0	1.87385	0	0.407208	0	0	0.82903	0	0.0399992	0.0399466	0	3.47037	0.00218878	30.5819	0.0220711	0	0.151772	0	1.96612	0.0243479	0	8.77979	0	0	0	0.209037
0.1.2.1.2.6.1	Brevibacterium	0.00474243	1.02116	0.00245513	0	0.048519	0.00170978	0.389723	0.00629812	0	0.132061	0	0	0	0	0	0.512995	0	0	15.985	0	0.269325	0.00396322	0	1.87385	0	0.407208	0	0	0.82903	0	0.0399992	0.0399466	0	3.47037	0.00218878	30.5819	0.0220711	0	0.151772	0	1.96612	0.0243479	0	8.77979	0	0	0	0.209037
0.1.2.1.2.7	Catenulisporaceae	0	0	0	0	0	0	0	0	0	0	0	0	0	0	0	0	0	0	0	0	0	0	0	0	0	0	0	0	0	0	0	0	0	0	0	0	0.00275889	0	0	0	0	0	0	0	0	0	0	0
0.1.2.1.2.7.1	Catenulispora	0	0	0	0	0	0	0	0	0	0	0	0	0	0	0	0	0	0	0	0	0	0	0	0	0	0	0	0	0	0	0	0	0	0	0	0	0.00275889	0	0	0	0	0	0	0	0	0	0	0
0.1.2.1.2.8	Cellulomonadaceae	0	0	0	0	0	0	0	0	0	0	0	0	0	0	0	0	0	0	0	0	0	0	0	0	0	0	0	0	0	0	0	0	0	0	0	0	0.00137944	0	0	0	0	0	0	0	0	0	0	0
0.1.2.1.2.8.1	Cellulomonas	0	0	0	0	0	0	0	0	0	0	0	0	0	0	0	0	0	0	0	0	0	0	0	0	0	0	0	0	0	0	0	0	0	0	0	0	0.00137944	0	0	0	0	0	0	0	0	0	0	0
0.1.2.1.2.8.2	unclassified	0	0	0	0	0	0	0	0	0	0	0	0	0	0	0	0	0	0	0	0	0	0	0	0	0	0	0	0	0	0	0	0	0	0	0	0	0	0	0	0	0	0	0	0	0	0	0	0
0.1.2.1.2.9	Corynebacteriaceae	0.316557	74.358	4.85993	0.031217	26.8865	0.128234	42.8578	5.34238	0.0143472	34.5863	0.00910913	10.6896	0.00552318	14.671	0.00440383	61.7796	7.58194	0.125529	36.6059	0.0210615	32.4817	25.3507	0.0193411	32.7645	0.0195595	57.2576	18.771	0.156891	42.8486	0.0645488	66.2368	1.69704	0.0132464	60.8621	0.00984952	8.0735	0.589022	0.00926303	27.6027	0.352192	39.2828	9.12721	0.00741592	64.1044	0.00561943	77.254	27.4088	60.2639
0.1.2.1.2.9.1	Corynebacterium	0.311815	73.6425	4.8182	0.031217	26.5954	0.124814	42.2977	5.30932	0.0143472	34.1053	0.00910913	10.4731	0.00552318	14.5885	0.00440383	61.1917	7.51352	0.119735	36.2133	0.0201458	32.1338	25.103	0.0193411	32.4655	0.0195595	56.576	18.4987	0.156891	42.2261	0.0622435	65.6483	1.64332	0.0105971	60.2671	0.00984952	7.99633	0.580746	0.00926303	27.4289	0.345441	38.7409	9.00709	0.00741592	63.2324	0.00561943	76.6395	27.1797	59.9219
0.1.2.1.2.9.2	Turicella	0	0.00305736	0.00245513	0	0	0	0.00233367	0	0	0	0	0	0	0	0	0	0	0	0	0	0	0	0	0.00398692	0	0	0.0529561	0	0	0	0	0	0	0	0	0	0	0	0	0	0.00283712	0.00486958	0	0	0	0	0.0042038	0
0.1.2.1.2.9.3	unclassified	0.00474243	0.712364	0.0392821	0	0.291114	0.00341956	0.557747	0.0330651	0	0.48094	0	0.216512	0	0.0825143	0	0.587901	0.0684271	0.00579363	0.392594	0.000915717	0.347878	0.247701	0	0.295032	0	0.681569	0.219389	0	0.622452	0.00230532	0.58856	0.0537212	0.00264929	0.594998	0	0.0771661	0.00827666	0	0.173768	0.00675128	0.539053	0.115247	0	0.872006	0	0.614495	0.224903	0.342061
0.1.2.1.2.10	Corynebacterineae_incertae_sedis	0	0	0	0	0	0	0	0	0	0	0	0	0	0	0	0	0	0	0	0	0	0	0	0	0	0	0	0	0	0	0	0	0	0	0	0	0	0	0	0	0	0	0	0	0	0	0	0
0.1.2.1.2.10.1	Tomitella	0	0	0	0	0	0	0	0	0	0	0	0	0	0	0	0	0	0	0	0	0	0	0	0	0	0	0	0	0	0	0	0	0	0	0	0	0	0	0	0	0	0	0	0	0	0	0	0
0.1.2.1.2.10.2	unclassified	0	0	0	0	0	0	0	0	0	0	0	0	0	0	0	0	0	0	0	0	0	0	0	0	0	0	0	0	0	0	0	0	0	0	0	0	0	0	0	0	0	0	0	0	0	0	0	0
0.1.2.1.2.11	Cryptosporangiaceae	0	0	0	0	0	0	0	0	0	0	0	0	0	0	0	0	0	0	0	0	0	0	0	0	0	0	0	0	0	0	0	0	0	0	0	0	0	0	0	0	0	0	0	0	0	0	0	0
0.1.2.1.2.11.1	Cryptosporangium	0	0	0	0	0	0	0	0	0	0	0	0	0	0	0	0	0	0	0	0	0	0	0	0	0	0	0	0	0	0	0	0	0	0	0	0	0	0	0	0	0	0	0	0	0	0	0	0
0.1.2.1.2.12	Dermabacteraceae	0.00237121	3.26526	0.00245513	0	0.388152	0.0581326	0.154022	0.00314906	0	0.106437	0.0013013	0.00766416	0	0.0036673	0	0.0453978	0.00224351	0	0.0723932	0	0.0280547	0.00198161	0	0.163464	0	0.30324	0.0113477	0	0.225605	0	0.121902	0.0537212	0	0.0888458	0	0.0578746	0.0193122	0	0.00879836	0.00112521	0.130508	0.0146087	0	0.883952	0	0.00971534	0.0105095	0
0.1.2.1.2.12.1	Brachybacterium	0	0	0	0	0	0	0.00233367	0	0	0	0.0013013	0	0	0	0	0.0181591	0	0	0.047334	0	0	0.00198161	0	0.0438562	0	0	0	0	0	0	0.108569	0.0509663	0	0.0161538	0	0.0337602	0.0165533	0	0	0	0.00567424	0.00486958	0	0.0477812	0	0.00485767	0.0063057	0
0.1.2.1.2.12.2	Dermabacter	0.00237121	3.19799	0.00245513	0	0.365048	0.0564228	0.119017	0.00157453	0	0.102495	0	0.00766416	0	0.0036673	0	0.0158892	0.00224351	0	0.0250592	0	0.0280547	0	0	0.115621	0	0.283024	0.0113477	0	0.21745	0	0	0.00137747	0	0.0511536	0	0.021703	0	0	0.00879836	0	0.0595795	0.00811596	0	0.758526	0	0.00485767	0.0042038	0
0.1.2.1.2.12.3	Helcobacillus	0	0	0	0	0	0	0	0	0	0	0	0	0	0	0	0	0	0	0	0	0	0	0	0	0	0	0	0	0	0	0	0	0	0	0	0	0	0	0	0	0	0	0	0	0	0	0	0
0.1.2.1.2.12.4	unclassified	0	0.0672618	0	0	0.0231043	0.00170978	0.0326713	0.00157453	0	0.00394213	0	0	0	0	0	0.0113494	0	0	0	0	0	0	0	0.00398692	0	0.020216	0	0	0.00815439	0	0.0133331	0.00137747	0	0.0215384	0	0.00241144	0.00275889	0	0	0.00112521	0.0652538	0.00162319	0	0.0776444	0	0	0	0
0.1.2.1.2.13	Dermacoccaceae	0	0	0	0	0	0	0	0	0	0	0	0	0	0	0	0	0	0	0	0	0	0	0	0	0	0	0	0	0	0	0	0.0041324	0	0	0	0.0120572	0.062075	0	0	0	0	0.00486958	0	0	0	0.00485767	0.0168152	0
0.1.2.1.2.13.1	Dermacoccus	0	0	0	0	0	0	0	0	0	0	0	0	0	0	0	0	0	0	0	0	0	0	0	0	0	0	0	0	0	0	0	0.00137747	0	0	0	0.00482288	0.0565572	0	0	0	0	0.00486958	0	0	0	0.00242884	0.0021019	0
0.1.2.1.2.13.2	Kytococcus	0	0	0	0	0	0	0	0	0	0	0	0	0	0	0	0	0	0	0	0	0	0	0	0	0	0	0	0	0	0	0	0.00275493	0	0	0	0.00482288	0.00275889	0	0	0	0	0	0	0	0	0.00242884	0.0147133	0
0.1.2.1.2.13.3	Yimella	0	0	0	0	0	0	0	0	0	0	0	0	0	0	0	0	0	0	0	0	0	0	0	0	0	0	0	0	0	0	0	0	0	0	0	0	0.00137944	0	0	0	0	0	0	0	0	0	0	0
0.1.2.1.2.13.4	unclassified	0	0	0	0	0	0	0	0	0	0	0	0	0	0	0	0	0	0	0	0	0	0	0	0	0	0	0	0	0	0	0	0	0	0	0	0.00241144	0.00137944	0	0	0	0	0	0	0	0	0	0	0
0.1.2.1.2.14	Dermatophilaceae	0	0	0	0	0	0	0	0	0	0	0	0	0	0	0	0	0	0	0	0	0	0	0	0	0	0	0	0	0	0	0	0	0	0	0	0	0	0	0	0	0	0	0	0	0	0	0	0
0.1.2.1.2.14.1	Piscicoccus	0	0	0	0	0	0	0	0	0	0	0	0	0	0	0	0	0	0	0	0	0	0	0	0	0	0	0	0	0	0	0	0	0	0	0	0	0	0	0	0	0	0	0	0	0	0	0	0
0.1.2.1.2.15	Dietziaceae	0	0	0	0	0	0	0	0	0	0	0	0	0	0	0	0	0	0	0	0	0	0	0	0	0	0	0	0	0	0	0	0	0	0.00538459	0	0.0120572	0.00689722	0	0	0	0	0	0	0	0	0	0.0021019	0
0.1.2.1.2.15.1	Dietzia	0	0	0	0	0	0	0	0	0	0	0	0	0	0	0	0	0	0	0	0	0	0	0	0	0	0	0	0	0	0	0	0	0	0.00538459	0	0.0120572	0.00689722	0	0	0	0	0	0	0	0	0	0.0021019	0
0.1.2.1.2.16	Geodermatophilaceae	0	0	0.00245513	0	0	0	0	0	0	0	0	0	0	0	0	0	0	0	0	0	0	0.00198161	0	0	0	0	0.00378258	0	0	0	0	0.00275493	0	0	0.00218878	0.0313487	0.0675927	0	0	0	0	0.0146087	0	0	0	0.00242884	0.0021019	0
0.1.2.1.2.16.1	Blastococcus	0	0	0	0	0	0	0	0	0	0	0	0	0	0	0	0	0	0	0	0	0	0	0	0	0	0	0	0	0	0	0	0.00137747	0	0	0	0.00241144	0.00689722	0	0	0	0	0	0	0	0	0.00242884	0.0021019	0
0.1.2.1.2.16.2	Geodermatophilus	0	0	0.00122757	0	0	0	0	0	0	0	0	0	0	0	0	0	0	0	0	0	0	0	0	0	0	0	0	0	0	0	0	0	0	0	0.00109439	0.00964576	0.0234505	0	0	0	0	0.00486958	0	0	0	0	0	0
0.1.2.1.2.16.3	Modestobacter	0	0	0.00122757	0	0	0	0	0	0	0	0	0	0	0	0	0	0	0	0	0	0	0.00198161	0	0	0	0	0	0	0	0	0	0	0	0	0	0.00241144	0.00413833	0	0	0	0	0.00162319	0	0	0	0	0	0
0.1.2.1.2.16.4	unclassified	0	0	0	0	0	0	0	0	0	0	0	0	0	0	0	0	0	0	0	0	0	0	0	0	0	0	0.00378258	0	0	0	0	0.00137747	0	0	0.00109439	0.0168801	0.0331066	0	0	0	0	0.00811596	0	0	0	0	0	0
0.1.2.1.2.17	Intrasporangiaceae	0	0	0	0	0	0	0.00466734	0.00787265	0	0.00197106	0	0	0	0	0	0	0	0	0	0	0	0	0	0	0	0.00866401	0.00756515	0	0	0.00115266	0	0.0192845	0	0.0026923	0	0.0265258	0.0510394	0	0	0	0.00851136	0.00486958	0	0	0	0	0	0
0.1.2.1.2.17.1	Arsenicicoccus	0	0	0	0	0	0	0	0	0	0	0	0	0	0	0	0	0	0	0	0	0	0	0	0	0	0	0	0	0	0	0	0	0	0	0	0	0.00551777	0	0	0	0	0	0	0	0	0	0	0
0.1.2.1.2.17.2	Humihabitans	0	0	0	0	0	0	0	0	0	0	0	0	0	0	0	0	0	0	0	0	0	0	0	0	0	0	0	0	0	0	0	0	0	0	0	0	0	0	0	0	0	0	0	0	0	0	0	0
0.1.2.1.2.17.3	Janibacter	0	0	0	0	0	0	0	0	0	0.00197106	0	0	0	0	0	0	0	0	0	0	0	0	0	0	0	0.00577601	0.00378258	0	0	0	0	0.0110197	0	0	0	0.0192915	0.0193122	0	0	0	0.00567424	0.00162319	0	0	0	0	0	0
0.1.2.1.2.17.4	Ornithinimicrobium	0	0	0	0	0	0	0	0	0	0	0	0	0	0	0	0	0	0	0	0	0	0	0	0	0	0	0	0	0	0	0	0	0	0	0	0	0.00413833	0	0	0	0	0	0	0	0	0	0	0
0.1.2.1.2.17.5	Phycicoccus	0	0	0	0	0	0	0	0	0	0	0	0	0	0	0	0	0	0	0	0	0	0	0	0	0	0	0.00378258	0	0	0	0	0	0	0	0	0	0	0	0	0	0	0	0	0	0	0	0	0
0.1.2.1.2.17.6	Serinicoccus	0	0	0	0	0	0	0	0.00157453	0	0	0	0	0	0	0	0	0	0	0	0	0	0	0	0	0	0	0	0	0	0	0	0	0	0	0	0	0	0	0	0	0	0	0	0	0	0	0	0
0.1.2.1.2.17.7	Terrabacter	0	0	0	0	0	0	0	0	0	0	0	0	0	0	0	0	0	0	0	0	0	0	0	0	0	0	0	0	0	0	0	0	0	0	0	0	0.00827666	0	0	0	0	0	0	0	0	0	0	0
0.1.2.1.2.17.8	Tetrasphaera	0	0	0	0	0	0	0	0	0	0	0	0	0	0	0	0	0	0	0	0	0	0	0	0	0	0	0	0	0	0	0	0	0	0	0	0	0	0	0	0	0	0	0	0	0	0	0	0
0.1.2.1.2.17.9	unclassified	0	0	0	0	0	0	0.00466734	0.00629812	0	0	0	0	0	0	0	0	0	0	0	0	0	0	0	0	0	0.002888	0	0	0	0.00115266	0	0.0082648	0	0.0026923	0	0.00723432	0.0137944	0	0	0	0.00283712	0.00324638	0	0	0	0	0	0
0.1.2.1.2.18	Kineosporiaceae	0	0	0	0	0	0	0.00233367	0	0	0	0	0	0	0	0	0	0	0	0	0	0	0	0	0.00398692	0	0	0	0	0	0	0	0	0	0	0	0.00241144	0.00551777	0	0	0	0	0.00162319	0	0	0	0	0.0042038	0
0.1.2.1.2.18.1	Angustibacter	0	0	0	0	0	0	0	0	0	0	0	0	0	0	0	0	0	0	0	0	0	0	0	0	0	0	0	0	0	0	0	0	0	0	0	0	0	0	0	0	0	0	0	0	0	0	0	0
0.1.2.1.2.18.2	Kineococcus	0	0	0	0	0	0	0	0	0	0	0	0	0	0	0	0	0	0	0	0	0	0	0	0	0	0	0	0	0	0	0	0	0	0	0	0	0	0	0	0	0	0.00162319	0	0	0	0	0.0021019	0
0.1.2.1.2.18.3	Kineosporia	0	0	0	0	0	0	0	0	0	0	0	0	0	0	0	0	0	0	0	0	0	0	0	0.00398692	0	0	0	0	0	0	0	0	0	0	0	0.00241144	0.00275889	0	0	0	0	0	0	0	0	0	0	0
0.1.2.1.2.18.4	Pseudokineococcus	0	0	0	0	0	0	0	0	0	0	0	0	0	0	0	0	0	0	0	0	0	0	0	0	0	0	0	0	0	0	0	0	0	0	0	0	0	0	0	0	0	0	0	0	0	0	0	0
0.1.2.1.2.18.5	Quadrisphaera	0	0	0	0	0	0	0	0	0	0	0	0	0	0	0	0	0	0	0	0	0	0	0	0	0	0	0	0	0	0	0	0	0	0	0	0	0.00275889	0	0	0	0	0	0	0	0	0	0	0
0.1.2.1.2.18.6	unclassified	0	0	0	0	0	0	0.00233367	0	0	0	0	0	0	0	0	0	0	0	0	0	0	0	0	0	0	0	0	0	0	0	0	0	0	0	0	0	0	0	0	0	0	0	0	0	0	0	0.0021019	0
0.1.2.1.2.19	Microbacteriaceae	0.00355682	2.73022	0.00245513	0.00240131	6.29592	0.00170978	6.72563	0.00314906	0	0.948082	0	0.105382	0	0.225539	0.00110096	0.894337	0	0	0.676598	0	0.605981	0.00198161	0.00161176	0.542222	0.00150457	0.664241	0.0170216	0	2.52786	0.00115266	0.0533323	0.0179071	0	1.58576	0	0.0289373	0.126909	0.00185261	0.576293	0.00225043	1.16038	0.0308407	0	4.41378	0	0	0.0126114	0.0295608
0.1.2.1.2.19.1	Agrococcus	0	0	0	0	0	0	0	0	0	0	0	0	0	0	0	0	0	0	0	0	0	0	0	0	0	0	0	0	0	0	0	0	0	0	0	0	0	0	0	0	0	0	0	0	0	0	0	0
0.1.2.1.2.19.2	Agromyces	0	0	0	0	0	0	0	0	0	0	0	0	0	0	0	0	0	0	0	0	0	0	0	0	0	0	0	0	0	0	0	0	0	0	0	0	0.0234505	0	0	0	0	0	0	0	0	0	0	0
0.1.2.1.2.19.3	Amnibacterium	0	0	0	0	0	0	0	0	0	0	0	0	0	0	0	0	0	0	0	0	0	0	0	0	0	0	0	0	0	0	0	0	0	0	0	0	0	0	0	0	0	0	0	0	0	0	0	0
0.1.2.1.2.19.4	Clavibacter	0	0	0	0	0	0	0	0	0	0	0	0	0	0	0	0	0	0	0	0	0	0	0	0	0	0	0	0	0	0	0	0	0	0	0	0	0	0	0	0	0	0	0	0	0	0	0	0
0.1.2.1.2.19.5	Cryobacterium	0	0	0	0	0	0	0	0	0	0	0	0	0	0	0	0	0	0	0	0	0	0	0	0	0	0	0	0	0	0	0	0	0	0	0	0	0	0	0	0	0	0	0	0	0	0	0	0
0.1.2.1.2.19.6	Curtobacterium	0	0	0	0	0	0	0	0	0	0	0	0	0	0	0	0	0	0	0	0	0	0	0	0	0	0	0	0	0	0	0	0	0	0	0	0	0.00137944	0	0	0	0	0	0	0	0	0	0	0
0.1.2.1.2.19.7	Herbiconiux	0	0	0	0	0	0	0	0	0	0	0	0	0	0	0	0	0	0	0	0	0	0	0	0	0	0	0	0	0	0	0	0	0	0	0	0	0	0	0	0	0	0	0	0	0	0	0	0
0.1.2.1.2.19.8	Klugiella	0	0	0	0	0	0	0	0	0	0	0	0	0	0	0	0	0	0	0	0	0	0	0	0	0	0	0	0	0	0	0	0	0	0	0	0	0	0	0	0	0	0	0	0	0	0	0	0
0.1.2.1.2.19.9	Leifsonia	0	0.342424	0	0	0	0	0.154022	0	0	0.00394213	0	0.0114962	0	0	0	0.315515	0	0	0	0	0	0	0	0	0	0.248368	0	0	0.103289	0	0	0.00137747	0	0	0	0	0	0	0	0	0	0	0	0	0	0	0	0
0.1.2.1.2.19.10	Leucobacter	0	0	0	0	0	0	0	0	0	0	0	0	0	0	0	0	0	0	0	0	0	0	0	0	0	0	0	0	0	0	0	0	0	0	0	0	0	0	0	0	0	0	0	0	0	0	0	0
0.1.2.1.2.19.11	Microbacterium	0	0	0.00122757	0	0	0	0	0	0	0	0	0	0	0	0	0	0	0	0	0	0	0	0	0	0	0	0.0151303	0	0	0.00115266	0.0228567	0.0082648	0	0.00538459	0	0.00241144	0.04966	0	0	0	0	0.00486958	0	0	0	0	0.0063057	0
0.1.2.1.2.19.12	Microcella	0	0	0	0	0	0	0	0	0	0	0	0	0	0	0	0	0	0	0	0	0	0	0	0	0	0	0	0	0	0	0	0	0	0	0	0	0	0	0	0	0	0	0	0	0	0	0	0
0.1.2.1.2.19.13	Mycetocola	0	0	0	0	0	0	0	0	0	0	0	0	0	0	0	0	0	0	0	0	0	0	0	0	0	0	0	0	0	0	0.00190473	0	0	0	0	0	0	0	0	0	0	0	0	0	0	0	0	0
0.1.2.1.2.19.14	Okibacterium	0	0	0	0	0	0	0	0	0	0	0	0	0	0	0.00110096	0	0	0	0	0	0	0	0	0	0	0	0	0	0	0	0	0	0	0	0	0	0	0	0	0	0	0	0	0	0	0	0	0
0.1.2.1.2.19.15	Pseudoclavibacter	0	0	0	0	0	0	0	0	0	0	0	0	0	0	0	0	0	0	0	0	0	0	0	0	0	0	0	0	0	0	0	0	0	0	0	0	0.00137944	0	0	0	0	0	0	0	0	0	0	0
0.1.2.1.2.19.16	Rathayibacter	0	0	0	0	0	0	0	0	0	0	0	0	0	0	0	0	0	0	0	0	0	0	0	0	0	0	0	0	0	0	0	0	0	0	0	0	0.00137944	0	0	0	0	0	0	0	0	0	0	0
0.1.2.1.2.19.17	Zimmermannella	0	0.131466	0	0.00240131	0.0554503	0.00170978	5.90651	0	0	0.819963	0	0.0823897	0	0.199868	0	0.449438	0	0	0.423221	0	0.519947	0	0.00161176	0.494378	0	0.352336	0	0	2.22887	0	0	0.00275493	0	0.347306	0	0	0	0	0.010998	0	0.513519	0.00486958	0	2.15015	0	0	0	0.00633446
0.1.2.1.2.19.18	unclassified	0.00355682	2.25633	0.00122757	0	6.24047	0	0.665095	0.00314906	0	0.124177	0	0.0114962	0	0.0256711	0	0.129384	0	0	0.253376	0	0.0860344	0.00198161	0	0.0478431	0.00150457	0.0635361	0.00189129	0	0.195705	0	0.0285709	0.00550987	0	1.23307	0	0.0265258	0.04966	0.00185261	0.565295	0.00225043	0.646864	0.0211015	0	2.26363	0	0	0.0063057	0.0232264
0.1.2.1.2.20	Micrococcaceae	0.00711364	1.4981	0.0466475	1.75295	43.7295	0.00854891	0.21003	0.0755775	13.5725	0.0157685	0.00780782	0.0364047	0.234735	0.00183365	0.00110096	0.145273	0.00336527	8.77542	0.0751775	0.00274715	0.0317953	0.035669	14.0449	0.0558169	0.00300915	0.121296	0.245868	8.84323	0.225605	0.00806861	1.36759	0.40222	0.861018	0.360768	0.00875513	1.10444	0.224849	10.2338	0.00439918	0.00337564	0.070928	0.31003	0.969632	0.0298632	0.0078672	0.191878	0.313183	0.00211149
0.1.2.1.2.20.1	Arthrobacter	0	0	0.00491026	0	0	0	0	0	0	0	0	0	0	0	0	0	0	0	0	0	0	0	0	0	0	0	0.013239	0.00301714	0	0	0	0	0	0	0	0	0.0110355	0	0	0	0	0.0211015	0	0	0	0	0.0021019	0
0.1.2.1.2.20.2	Auritidibacter	0	0	0	0	0	0	0	0	0	0	0	0	0	0	0	0	0	0	0	0	0	0	0	0	0	0	0	0	0	0	0	0	0	0	0	0	0	0	0	0	0	0	0	0	0	0	0	0
0.1.2.1.2.20.3	Citricoccus	0	0	0	0	0	0	0	0	0	0	0	0	0	0	0	0	0	0	0	0	0	0	0	0	0	0	0	0	0	0	0	0	0	0	0	0	0	0	0	0	0	0	0	0	0	0	0	0
0.1.2.1.2.20.4	Kocuria	0	0	0.00122757	0	0	0	0	0.00314906	0	0	0	0	0	0	0	0	0	0	0	0	0	0.00594483	0	0	0	0	0.0151303	0	0.00271813	0	0.00380945	0.0371916	0	0.0026923	0	0.00723432	0.0193122	0	0	0	0	0.00486958	0	0	0	0.00242884	0.0336304	0
0.1.2.1.2.20.5	Micrococcus	0	0.0458603	0.00859296	0	0.00693129	0.00854891	0.175025	0.0330651	0	0.00788426	0.00520522	0.0095802	0	0	0	0.136193	0.00224351	0	0.0668244	0.00274715	0.029925	0.0158529	0.00161176	0.0478431	0	0.10108	0.0945644	0	0.0462082	0.00806861	1.33902	0.329215	0	0.285384	0.00875513	1.0128	0.110355	0	0	0.00225043	0.0595795	0.183421	0	0.0209043	0.0078672	0.153017	0.13242	0.00211149
0.1.2.1.2.20.6	Nesterenkonia	0	0	0	0	0	0	0	0.00472359	0	0	0	0	0	0	0	0	0	0	0	0	0	0	0	0	0	0	0	0	0	0	0	0.00137747	0	0	0	0	0.00275889	0	0	0	0	0	0	0.00298632	0	0	0	0
0.1.2.1.2.20.7	Renibacterium	0	0	0	0	0	0	0	0	0	0	0	0	0	0	0	0	0	0	0	0	0	0	0	0	0	0	0	0	0	0	0	0	0	0	0	0	0	0	0	0	0	0	0	0	0	0	0	0
0.1.2.1.2.20.8	Rothia	0.00711364	1.4125	0.028234	1.74335	42.9694	0	0.021003	0.0330651	13.5462	0.00394213	0.0013013	0.0210764	0.234735	0.00183365	0.00110096	0	0	8.75225	0.00278435	0	0	0.00198161	14.0255	0.00398692	0.00150457	0.020216	0.115369	8.83116	0.171242	0	0	0.0082648	0.853071	0	0	0.00964576	0.0524189	10.2208	0.00439918	0.00112521	0	0.0957683	0.965924	0	0	0.0170018	0.119808	0
0.1.2.1.2.20.9	Sinomonas	0	0	0	0	0	0	0	0	0	0	0	0	0	0	0	0	0	0	0	0	0	0	0	0	0	0	0	0	0	0	0	0	0	0	0	0	0.00137944	0	0	0	0	0	0	0	0	0	0	0
0.1.2.1.2.20.10	Yaniella	0	0	0	0	0	0	0	0	0	0	0	0	0	0	0	0	0	0	0	0	0	0	0	0	0	0	0	0	0	0	0	0	0	0	0	0	0	0	0	0	0	0	0	0	0	0	0	0
0.1.2.1.2.20.11	Zhihengliuella	0	0	0	0	0	0	0	0	0	0	0	0	0	0	0	0	0	0	0	0	0	0	0	0	0	0	0	0	0	0	0	0	0	0	0	0	0	0	0	0	0	0	0	0	0	0	0	0
0.1.2.1.2.20.12	unclassified	0	0.0397456	0.0036827	0.00960523	0.7532	0	0.014002	0.00157453	0.0263032	0.00394213	0.0013013	0.00574812	0	0	0	0.00907956	0.00112176	0.0231745	0.0055687	0	0.00187031	0.0118897	0.0177294	0.00398692	0.00150457	0	0.00756515	0.00905141	0.00543626	0	0.0247614	0.0261719	0.00794786	0.072692	0	0.0747546	0.0275889	0.0129682	0	0	0.0113485	0.00486958	0.00370796	0.00597265	0	0.0194307	0.0252228	0
0.1.2.1.2.21	Micromonosporaceae	0	0	0.00122757	0	0	0	0	0	0	0	0	0	0	0	0	0	0	0	0	0	0	0.00198161	0	0	0	0	0.00567387	0	0	0	0.00380945	0.00275493	0	0	0	0.0144686	0.0179328	0	0	0	0	0	0	0	0	0	0.0021019	0
0.1.2.1.2.21.1	Actinoplanes	0	0	0	0	0	0	0	0	0	0	0	0	0	0	0	0	0	0	0	0	0	0	0	0	0	0	0	0	0	0	0	0	0	0	0	0.00241144	0.00137944	0	0	0	0	0	0	0	0	0	0.0021019	0
0.1.2.1.2.21.2	Asanoa	0	0	0	0	0	0	0	0	0	0	0	0	0	0	0	0	0	0	0	0	0	0	0	0	0	0	0	0	0	0	0	0.00137747	0	0	0	0	0	0	0	0	0	0	0	0	0	0	0	0
0.1.2.1.2.21.3	Catelliglobosispora	0	0	0	0	0	0	0	0	0	0	0	0	0	0	0	0	0	0	0	0	0	0	0	0	0	0	0	0	0	0	0	0	0	0	0	0	0.00137944	0	0	0	0	0	0	0	0	0	0	0
0.1.2.1.2.21.4	Couchioplanes	0	0	0	0	0	0	0	0	0	0	0	0	0	0	0	0	0	0	0	0	0	0	0	0	0	0	0	0	0	0	0	0.00137747	0	0	0	0	0	0	0	0	0	0	0	0	0	0	0	0
0.1.2.1.2.21.5	Dactylosporangium	0	0	0	0	0	0	0	0	0	0	0	0	0	0	0	0	0	0	0	0	0	0	0	0	0	0	0	0	0	0	0	0	0	0	0	0	0	0	0	0	0	0	0	0	0	0	0	0
0.1.2.1.2.21.6	Micromonospora	0	0	0	0	0	0	0	0	0	0	0	0	0	0	0	0	0	0	0	0	0	0	0	0	0	0	0.00378258	0	0	0	0	0	0	0	0	0.00241144	0	0	0	0	0	0	0	0	0	0	0	0
0.1.2.1.2.21.7	Planosporangium	0	0	0	0	0	0	0	0	0	0	0	0	0	0	0	0	0	0	0	0	0	0	0	0	0	0	0	0	0	0	0	0	0	0	0	0	0.00137944	0	0	0	0	0	0	0	0	0	0	0
0.1.2.1.2.21.8	Virgisporangium	0	0	0	0	0	0	0	0	0	0	0	0	0	0	0	0	0	0	0	0	0	0	0	0	0	0	0	0	0	0	0	0	0	0	0	0	0	0	0	0	0	0	0	0	0	0	0	0
0.1.2.1.2.21.9	unclassified	0	0	0.00122757	0	0	0	0	0	0	0	0	0	0	0	0	0	0	0	0	0	0	0.00198161	0	0	0	0	0.00189129	0	0	0	0.00380945	0	0	0	0	0.00964576	0.0137944	0	0	0	0	0	0	0	0	0	0	0
0.1.2.1.2.22	Motilibacter	0	0	0	0	0	0	0	0	0	0	0	0	0	0	0	0	0	0	0	0	0	0	0	0	0	0	0	0	0	0	0	0	0	0	0	0	0.00413833	0	0	0	0	0	0	0	0	0	0	0
0.1.2.1.2.22.1	unclassified	0	0	0	0	0	0	0	0	0	0	0	0	0	0	0	0	0	0	0	0	0	0	0	0	0	0	0	0	0	0	0	0	0	0	0	0	0.00413833	0	0	0	0	0	0	0	0	0	0	0
0.1.2.1.2.23	Mycobacteriaceae	0	0	0	0	0	0	0	0.00472359	0	0	0	0	0	0	0	0	0.00224351	0	0	0	0	0.00198161	0	0	0	0	0.00189129	0	0	0	0	0.0137747	0	0	0	0.00964576	0.02483	0	0	0	0	0.0178551	0	0	0	0	0.0168152	0
0.1.2.1.2.23.1	Mycobacterium	0	0	0	0	0	0	0	0.00472359	0	0	0	0	0	0	0	0	0.00224351	0	0	0	0	0.00198161	0	0	0	0	0.00189129	0	0	0	0	0.0137747	0	0	0	0.00964576	0.0234505	0	0	0	0	0.0178551	0	0	0	0	0.0168152	0
0.1.2.1.2.23.2	unclassified	0	0	0	0	0	0	0	0	0	0	0	0	0	0	0	0	0	0	0	0	0	0	0	0	0	0	0	0	0	0	0	0	0	0	0	0	0.00137944	0	0	0	0	0	0	0	0	0	0	0
0.1.2.1.2.24	Nakamurellaceae	0	0	0	0	0	0	0	0	0	0	0	0	0	0	0	0	0	0	0	0	0	0	0	0	0	0	0	0	0	0	0	0	0	0	0	0	0	0	0	0	0	0	0	0	0	0	0	0
0.1.2.1.2.24.1	Nakamurella	0	0	0	0	0	0	0	0	0	0	0	0	0	0	0	0	0	0	0	0	0	0	0	0	0	0	0	0	0	0	0	0	0	0	0	0	0	0	0	0	0	0	0	0	0	0	0	0
0.1.2.1.2.25	Nocardiaceae	0	0.00917207	0.00122757	0	0	0	0	0	0	0.00197106	0	0	0	0.0660114	0	0.00226989	0	0	0.0111374	0.000915717	0.00935156	0.00990805	0.00322352	0.0159477	0	0	0.026478	0	0.00815439	0	0	0.0330592	0	0.0107692	0	0.0144686	0.0275889	0	0.0901832	0	0.00567424	0.00486958	0	0.00298632	0	0.00242884	0.0021019	0.0654561
0.1.2.1.2.25.1	Gordonia	0	0	0	0	0	0	0	0	0	0	0	0	0	0	0	0	0	0	0	0	0	0.00396322	0	0.00398692	0	0	0.0226955	0	0	0	0	0.0247944	0	0	0	0	0.0220711	0	0	0	0	0.00324638	0	0	0	0.00242884	0	0
0.1.2.1.2.25.2	Millisia	0	0.00611471	0	0	0	0	0	0	0	0.00197106	0	0	0	0.0660114	0	0	0	0	0.0055687	0	0.00561094	0	0	0.00797385	0	0	0	0	0.00815439	0	0	0.00137747	0	0.0107692	0	0.00723432	0	0	0.0813849	0	0.00567424	0	0	0.00298632	0	0	0	0.0548986
0.1.2.1.2.25.3	Nocardia	0	0	0	0	0	0	0	0	0	0	0	0	0	0	0	0	0	0	0	0	0	0	0	0	0	0	0	0	0	0	0	0.0041324	0	0	0	0	0	0	0	0	0	0.00162319	0	0	0	0	0	0
0.1.2.1.2.25.4	Rhodococcus	0	0	0.00122757	0	0	0	0	0	0	0	0	0	0	0	0	0	0	0	0	0	0.00374063	0.00594483	0.00322352	0.00398692	0	0	0.00378258	0	0	0	0	0.00275493	0	0	0	0.00482288	0.00275889	0	0	0	0	0	0	0	0	0	0.0021019	0
0.1.2.1.2.25.5	Williamsia	0	0	0	0	0	0	0	0	0	0	0	0	0	0	0	0	0	0	0	0	0	0	0	0	0	0	0	0	0	0	0	0	0	0	0	0	0.00137944	0	0	0	0	0	0	0	0	0	0	0
0.1.2.1.2.25.6	unclassified	0	0.00305736	0	0	0	0	0	0	0	0	0	0	0	0	0	0.00226989	0	0	0.0055687	0.000915717	0	0	0	0	0	0	0	0	0	0	0	0	0	0	0	0.00241144	0.00137944	0	0.00879836	0	0	0	0	0	0	0	0	0.0105574
0.1.2.1.2.26	Nocardioidaceae	0	0	0.00122757	0	0	0	0	0.00157453	0	0	0	0	0	0	0	0	0	0	0	0	0	0	0	0	0	0	0.00567387	0	0	0	0.00571418	0.00688734	0	0	0	0.0144686	0.0579366	0	0	0	0	0.0146087	0	0	0	0	0.0042038	0
0.1.2.1.2.26.1	Aeromicrobium	0	0	0	0	0	0	0	0	0	0	0	0	0	0	0	0	0	0	0	0	0	0	0	0	0	0	0	0	0	0	0	0	0	0	0	0	0.00137944	0	0	0	0	0	0	0	0	0	0	0
0.1.2.1.2.26.2	Kribbella	0	0	0	0	0	0	0	0	0	0	0	0	0	0	0	0	0	0	0	0	0	0	0	0	0	0	0	0	0	0	0	0	0	0	0	0	0.00137944	0	0	0	0	0	0	0	0	0	0	0
0.1.2.1.2.26.3	Marmoricola	0	0	0.00122757	0	0	0	0	0.00157453	0	0	0	0	0	0	0	0	0	0	0	0	0	0	0	0	0	0	0.00189129	0	0	0	0	0.00550987	0	0	0	0.00964576	0.00413833	0	0	0	0	0.00324638	0	0	0	0	0.0042038	0
0.1.2.1.2.26.4	Nocardioides	0	0	0	0	0	0	0	0	0	0	0	0	0	0	0	0	0	0	0	0	0	0	0	0	0	0	0.00378258	0	0	0	0.00571418	0.00137747	0	0	0	0.00241144	0.0344861	0	0	0	0	0.00811596	0	0	0	0	0	0
0.1.2.1.2.26.5	Pimelobacter	0	0	0	0	0	0	0	0	0	0	0	0	0	0	0	0	0	0	0	0	0	0	0	0	0	0	0	0	0	0	0	0	0	0	0	0	0.00275889	0	0	0	0	0	0	0	0	0	0	0
0.1.2.1.2.26.6	unclassified	0	0	0	0	0	0	0	0	0	0	0	0	0	0	0	0	0	0	0	0	0	0	0	0	0	0	0	0	0	0	0	0	0	0	0	0.00241144	0.0137944	0	0	0	0	0.00324638	0	0	0	0	0	0
0.1.2.1.2.27	Nocardiopsaceae	0	0	0	0	0	0	0	0	0	0	0	0	0	0	0	0	0	0	0	0	0	0	0	0	0	0	0	0	0	0	0	0	0	0	0	0	0	0	0	0	0	0	0	0	0	0	0	0
0.1.2.1.2.27.1	Nocardiopsis	0	0	0	0	0	0	0	0	0	0	0	0	0	0	0	0	0	0	0	0	0	0	0	0	0	0	0	0	0	0	0	0	0	0	0	0	0	0	0	0	0	0	0	0	0	0	0	0
0.1.2.1.2.28	Promicromonosporaceae	0	0	0	0	0	0	0	0	0	0	0	0	0	0	0	0	0	0	0	0	0	0	0	0	0	0	0	0	0	0	0	0	0	0.00807689	0	0	0.00137944	0	0	0	0	0.00162319	0	0	0	0	0.0042038	0
0.1.2.1.2.28.1	Cellulosimicrobium	0	0	0	0	0	0	0	0	0	0	0	0	0	0	0	0	0	0	0	0	0	0	0	0	0	0	0	0	0	0	0	0	0	0.00807689	0	0	0	0	0	0	0	0.00162319	0	0	0	0	0.0042038	0
0.1.2.1.2.28.2	Isoptericola	0	0	0	0	0	0	0	0	0	0	0	0	0	0	0	0	0	0	0	0	0	0	0	0	0	0	0	0	0	0	0	0	0	0	0	0	0	0	0	0	0	0	0	0	0	0	0	0
0.1.2.1.2.28.3	Myceligenerans	0	0	0	0	0	0	0	0	0	0	0	0	0	0	0	0	0	0	0	0	0	0	0	0	0	0	0	0	0	0	0	0	0	0	0	0	0.00137944	0	0	0	0	0	0	0	0	0	0	0
0.1.2.1.2.28.4	Promicromonospora	0	0	0	0	0	0	0	0	0	0	0	0	0	0	0	0	0	0	0	0	0	0	0	0	0	0	0	0	0	0	0	0	0	0	0	0	0	0	0	0	0	0	0	0	0	0	0	0
0.1.2.1.2.28.5	unclassified	0	0	0	0	0	0	0	0	0	0	0	0	0	0	0	0	0	0	0	0	0	0	0	0	0	0	0	0	0	0	0	0	0	0	0	0	0	0	0	0	0	0	0	0	0	0	0	0
0.1.2.1.2.29	Propionibacteriaceae	0.00118561	0.675676	1.79838	0	0.15942	0.0290663	0.462066	6.34693	0.0071736	0.226672	0.0234235	0.0459849	0	0.0531759	0.00220192	0.41993	0.00560878	0	0.395378	0.0173986	0.151495	5.76847	0.0161176	0.633921	0.00300915	1.25628	9.68718	0	0.45121	0	0.177139	15.2403	0.00529857	0.538459	0.00437756	1.73624	3.90107	0.00185261	0.0175967	0.00450086	0.235481	3.06946	0.00185398	0.57636	0.00112389	0.172447	5.18749	0.0443412
0.1.2.1.2.29.1	Aestuariimicrobium	0	0	0	0	0	0	0	0	0	0	0	0	0	0	0	0	0	0	0	0	0	0	0	0	0	0	0	0	0	0	0	0	0	0	0	0	0	0	0	0	0	0	0	0	0	0	0	0
0.1.2.1.2.29.2	Brooklawnia	0	0	0	0	0	0	0	0	0	0	0	0	0	0	0	0.0567472	0	0	0	0	0	0	0	0	0	0	0	0	0	0	0	0	0	0	0	0	0	0	0	0	0	0	0	0	0	0	0	0
0.1.2.1.2.29.3	Friedmanniella	0	0	0	0	0	0	0	0.00472359	0	0	0	0	0	0	0	0	0	0	0	0	0	0	0	0	0	0	0	0	0	0	0	0.00137747	0	0	0	0	0.0110355	0	0	0	0	0.00324638	0	0	0	0	0	0
0.1.2.1.2.29.4	Luteococcus	0	0	0	0	0	0	0	0	0	0	0	0	0	0	0	0	0	0	0	0	0	0	0	0	0	0	0.00189129	0	0	0	0	0	0	0	0	0.00482288	0.0096561	0	0	0	0	0	0	0	0	0	0	0
0.1.2.1.2.29.5	Microlunatus	0	0	0	0	0	0	0	0	0	0	0	0	0	0	0	0	0	0	0	0	0	0	0	0	0	0	0	0	0	0	0	0.0137747	0	0	0	0.00482288	0	0	0	0	0	0	0	0	0	0	0	0
0.1.2.1.2.29.6	Micropruina	0	0	0	0	0	0	0	0	0	0	0	0	0	0	0	0	0	0	0	0	0	0	0	0	0	0	0.00189129	0	0	0	0	0	0	0	0	0	0.00137944	0	0	0	0	0	0	0	0	0	0	0
0.1.2.1.2.29.7	Propionibacterium	0	0.235416	1.74314	0	0.0138626	0.0290663	0.193694	6.14697	0.0047824	0.00197106	0.0234235	0.0364047	0	0.00550095	0.00220192	0.245148	0.00560878	0	0.0055687	0.0137358	0.0916453	5.62183	0.0128941	0.299019	0.00300915	1.18986	9.4867	0	0.236477	0	0.171425	15.0061	0.00264929	0.105	0.00437756	1.6446	3.79899	0.00185261	0.00879836	0.00450086	0.022697	2.99154	0	0.0179179	0	0.165161	5.03405	0.0380068
0.1.2.1.2.29.8	Propionicimonas	0	0	0	0	0	0	0	0	0	0	0	0	0	0	0	0	0	0	0	0	0	0	0	0	0	0	0	0	0	0	0	0	0	0	0	0	0	0	0	0	0	0	0	0	0	0	0	0
0.1.2.1.2.29.9	Propioniferax	0	0	0	0	0	0	0	0	0	0	0	0	0	0	0	0.00226989	0	0	0.0445496	0	0	0	0	0	0	0	0	0	0	0	0	0	0	0.0107692	0	0	0	0	0	0	0.0567424	0	0	0.253837	0	0	0	0
0.1.2.1.2.29.10	Propionimicrobium	0	0	0	0	0	0	0	0	0	0	0	0	0	0	0	0	0	0	0	0	0	0	0	0	0	0	0	0	0	0	0	0	0	0	0	0	0	0	0	0	0	0	0	0	0	0	0	0
0.1.2.1.2.29.11	Tessaracoccus	0	0	0	0	0	0	0.0933467	0	0	0.029566	0	0	0	0	0	0	0	0	0	0	0.0430172	0	0	0.0318954	0	0	0	0	0	0	0	0	0	0.0026923	0	0	0	0	0	0	0.121996	0.00324638	0	0.143343	0	0	0	0
0.1.2.1.2.29.12	unclassified	0.00118561	0.440259	0.0552405	0	0.145557	0	0.175025	0.195242	0.0023912	0.195135	0	0.0095802	0	0.0476749	0	0.115764	0	0	0.34526	0.00366287	0.0168328	0.146639	0.00322352	0.303006	0	0.0664241	0.196694	0	0.214732	0	0.00571418	0.219017	0.00264929	0.419998	0	0.081989	0.0800077	0	0.00879836	0	0.0340455	0.0714205	0.00185398	0.161261	0.00112389	0.00728651	0.153439	0.00633446
0.1.2.1.2.30	Pseudonocardiaceae	0	0	0	0	0	0	0	0	0	0	0	0	0	0	0	0	0	0	0	0	0	0	0	0	0	0	0	0	0	0	0	0.0041324	0	0	0	0.0144686	0.0524189	0	0	0	0	0.00162319	0	0	0	0.00242884	0	0
0.1.2.1.2.30.1	Actinomycetospora	0	0	0	0	0	0	0	0	0	0	0	0	0	0	0	0	0	0	0	0	0	0	0	0	0	0	0	0	0	0	0	0	0	0	0	0	0.0151739	0	0	0	0	0.00162319	0	0	0	0	0	0
0.1.2.1.2.30.2	Actinophytocola	0	0	0	0	0	0	0	0	0	0	0	0	0	0	0	0	0	0	0	0	0	0	0	0	0	0	0	0	0	0	0	0.0041324	0	0	0	0	0	0	0	0	0	0	0	0	0	0	0	0
0.1.2.1.2.30.3	Amycolatopsis	0	0	0	0	0	0	0	0	0	0	0	0	0	0	0	0	0	0	0	0	0	0	0	0	0	0	0	0	0	0	0	0	0	0	0	0.00723432	0	0	0	0	0	0	0	0	0	0	0	0
0.1.2.1.2.30.4	Pseudonocardia	0	0	0	0	0	0	0	0	0	0	0	0	0	0	0	0	0	0	0	0	0	0	0	0	0	0	0	0	0	0	0	0	0	0	0	0.00723432	0.0179328	0	0	0	0	0	0	0	0	0	0	0
0.1.2.1.2.30.5	Saccharopolyspora	0	0	0	0	0	0	0	0	0	0	0	0	0	0	0	0	0	0	0	0	0	0	0	0	0	0	0	0	0	0	0	0	0	0	0	0	0	0	0	0	0	0	0	0	0	0	0	0
0.1.2.1.2.30.6	unclassified	0	0	0	0	0	0	0	0	0	0	0	0	0	0	0	0	0	0	0	0	0	0	0	0	0	0	0	0	0	0	0	0	0	0	0	0	0.0193122	0	0	0	0	0	0	0	0	0.00242884	0	0
0.1.2.1.2.31	Sporichthyaceae	0	0	0	0	0	0	0	0	0	0	0	0	0	0	0	0	0	0	0	0	0	0	0	0	0	0	0	0	0	0	0	0	0	0	0	0	0.00275889	0	0	0	0	0	0	0	0	0	0	0
0.1.2.1.2.31.1	Sporichthya	0	0	0	0	0	0	0	0	0	0	0	0	0	0	0	0	0	0	0	0	0	0	0	0	0	0	0	0	0	0	0	0	0	0	0	0	0.00275889	0	0	0	0	0	0	0	0	0	0	0
0.1.2.1.2.32	Streptomycetaceae	0	0	0	0	0	0	0	0	0	0	0	0	0	0	0	0	0	0	0	0	0	0	0	0	0	0	0	0	0	0	0	0	0	0	0	0.00482288	0.00689722	0	0	0	0	0.00162319	0	0	0	0	0	0
0.1.2.1.2.32.1	Streptomyces	0	0	0	0	0	0	0	0	0	0	0	0	0	0	0	0	0	0	0	0	0	0	0	0	0	0	0	0	0	0	0	0	0	0	0	0.00482288	0.00689722	0	0	0	0	0.00162319	0	0	0	0	0	0
0.1.2.1.2.32.2	unclassified	0	0	0	0	0	0	0	0	0	0	0	0	0	0	0	0	0	0	0	0	0	0	0	0	0	0	0	0	0	0	0	0	0	0	0	0	0	0	0	0	0	0	0	0	0	0	0	0
0.1.2.1.2.33	Streptosporangiaceae	0	0	0	0	0	0	0	0	0	0	0	0	0	0	0	0	0	0	0	0	0	0	0	0	0	0	0	0	0	0	0	0	0	0	0	0	0	0	0	0	0	0	0	0	0	0	0	0
0.1.2.1.2.33.1	Sphaerisporangium	0	0	0	0	0	0	0	0	0	0	0	0	0	0	0	0	0	0	0	0	0	0	0	0	0	0	0	0	0	0	0	0	0	0	0	0	0	0	0	0	0	0	0	0	0	0	0	0
0.1.2.1.2.34	Thermomonosporaceae	0	0	0.00122757	0	0	0	0	0	0	0	0	0	0	0	0	0	0	0	0	0	0	0	0	0	0	0	0	0	0	0	0	0	0	0	0	0.00482288	0.00137944	0	0	0	0	0.00324638	0	0	0	0	0	0
0.1.2.1.2.34.1	Actinoallomurus	0	0	0	0	0	0	0	0	0	0	0	0	0	0	0	0	0	0	0	0	0	0	0	0	0	0	0	0	0	0	0	0	0	0	0	0	0	0	0	0	0	0	0	0	0	0	0	0
0.1.2.1.2.34.2	Actinocorallia	0	0	0	0	0	0	0	0	0	0	0	0	0	0	0	0	0	0	0	0	0	0	0	0	0	0	0	0	0	0	0	0	0	0	0	0	0	0	0	0	0	0	0	0	0	0	0	0
0.1.2.1.2.34.3	Actinomadura	0	0	0	0	0	0	0	0	0	0	0	0	0	0	0	0	0	0	0	0	0	0	0	0	0	0	0	0	0	0	0	0	0	0	0	0	0	0	0	0	0	0	0	0	0	0	0	0
0.1.2.1.2.34.4	unclassified	0	0	0.00122757	0	0	0	0	0	0	0	0	0	0	0	0	0	0	0	0	0	0	0	0	0	0	0	0	0	0	0	0	0	0	0	0	0.00482288	0.00137944	0	0	0	0	0.00324638	0	0	0	0	0	0
0.1.2.1.2.35	Tsukamurellaceae	0	0	0.00491026	0	0	0	0	0.00472359	0	0	0	0	0	0	0	0	0	0	0	0	0	0.00396322	0	0	0	0	0.0510648	0.00301714	0	0	0	0.00550987	0	0	0.00109439	0.00482288	0.0220711	0	0	0	0	0.00324638	0	0	0	0	0	0.00211149
0.1.2.1.2.35.1	Tsukamurella	0	0	0.00491026	0	0	0	0	0.00472359	0	0	0	0	0	0	0	0	0	0	0	0	0	0.00396322	0	0	0	0	0.0510648	0.00301714	0	0	0	0.00550987	0	0	0.00109439	0.00482288	0.0220711	0	0	0	0	0.00324638	0	0	0	0	0	0.00211149
0.1.2.1.2.36	unclassified	0.0296402	3.23774	0.907171	1.1118	4.89349	0.015388	2.33367	5.28727	0.738881	1.38369	0.0117117	0.879462	0.226451	1.68513	0.00110096	1.7342	0.158168	0.35148	4.13198	0.00641002	1.35224	8.06714	0.323964	2.45993	0.00902744	2.56743	8.25926	0.609462	2.79696	0.0103739	1.6514	5.01123	0.800085	3.13114	0.00437756	1.22019	0.848358	0.244544	2.1402	0.0168782	3.24283	0.532407	0.0760132	5.90993	0.00337166	1.83863	0.655793	4.29265
0.1.2.1.2.36.1	unclassified	0.0296402	3.23774	0.907171	1.1118	4.89349	0.015388	2.33367	5.28727	0.738881	1.38369	0.0117117	0.879462	0.226451	1.68513	0.00110096	1.7342	0.158168	0.35148	4.13198	0.00641002	1.35224	8.06714	0.323964	2.45993	0.00902744	2.56743	8.25926	0.609462	2.79696	0.0103739	1.6514	5.01123	0.800085	3.13114	0.00437756	1.22019	0.848358	0.244544	2.1402	0.0168782	3.24283	0.532407	0.0760132	5.90993	0.00337166	1.83863	0.655793	4.29265
0.1.2.1.3	Bifidobacteriales	0	0	0	0.031217	0.016173	0	0	0	0	0.00197106	0	0	0	0.0861816	0	0	0	0.0115873	0	0	0.0168328	0	0	3.46464	0	0	0	0.02112	1.02473	0	0	0.0633635	0.0423886	0	0	0.00482288	0	0	0.244155	0	0.0198598	0	0	0.0119453	0	0	0	1.7462
0.1.2.1.3.1	Bifidobacteriaceae	0	0	0	0.031217	0.016173	0	0	0	0	0.00197106	0	0	0	0.0861816	0	0	0	0.0115873	0	0	0.0168328	0	0	3.46464	0	0	0	0.02112	1.02473	0	0	0.0633635	0.0423886	0	0	0.00482288	0	0	0.244155	0	0.0198598	0	0	0.0119453	0	0	0	1.7462
0.1.2.1.3.1.1	Alloscardovia	0	0	0	0.0264144	0	0	0	0	0	0	0	0	0	0	0	0	0	0	0	0	0	0	0	0	0	0	0	0	0	0	0	0	0	0	0	0	0	0	0	0	0	0	0	0	0	0	0	0
0.1.2.1.3.1.2	Bifidobacterium	0	0	0	0.00480261	0.016173	0	0	0	0	0.00197106	0	0	0	0.0825143	0	0	0	0	0	0	0.0149625	0	0	3.30915	0	0	0	0	0.975809	0	0	0	0.0423886	0	0	0.00482288	0	0	0.239755	0	0	0	0	0.00597265	0	0	0	1.60473
0.1.2.1.3.1.3	Gardnerella	0	0	0	0	0	0	0	0	0	0	0	0	0	0	0	0	0	0	0	0	0	0	0	0	0	0	0	0	0	0	0	0.0578536	0	0	0	0	0	0	0	0	0.0170227	0	0	0.00597265	0	0	0	0
0.1.2.1.3.1.4	Metascardovia	0	0	0	0	0	0	0	0	0	0	0	0	0	0	0	0	0	0	0	0	0	0	0	0	0	0	0	0	0	0	0	0	0	0	0	0	0	0	0	0	0	0	0	0	0	0	0	0
0.1.2.1.3.1.5	Parascardovia	0	0	0	0	0	0	0	0	0	0	0	0	0	0	0	0	0	0.00579363	0	0	0	0	0	0	0	0	0	0	0	0	0	0	0	0	0	0	0	0	0	0	0	0	0	0	0	0	0	0
0.1.2.1.3.1.6	Scardovia	0	0	0	0	0	0	0	0	0	0	0	0	0	0	0	0	0	0.00386242	0	0	0	0	0	0	0	0	0	0.0181028	0	0	0	0	0	0	0	0	0	0	0	0	0	0	0	0	0	0	0	0
0.1.2.1.3.1.7	unclassified	0	0	0	0	0	0	0	0	0	0	0	0	0	0.0036673	0	0	0	0.00193121	0	0	0.00187031	0	0	0.15549	0	0	0	0.00301714	0.0489263	0	0	0.00550987	0	0	0	0	0	0	0.00439918	0	0.00283712	0	0	0	0	0	0	0.14147
0.1.2.1.4	Coriobacteriales	0	0	0	2.30766	0.00231043	0	0	0.00472359	0.471066	0.0630741	0	0	1.86684	0.0898489	0	0	0	0.0289682	0.0974523	0	0.00187031	0	0.288505	0.119608	0	0	0.00945644	0.365074	0.26094	0	0	0.00137747	1.73528	0.00807689	0	0.00723432	0	0	0.151772	0	0	0	0.0389336	0	0	0	0	1.42525
0.1.2.1.4.1	Coriobacteriaceae	0	0	0	2.30766	0.00231043	0	0	0.00472359	0.471066	0.0630741	0	0	1.86684	0.0898489	0	0	0	0.0289682	0.0974523	0	0.00187031	0	0.288505	0.119608	0	0	0.00945644	0.365074	0.26094	0	0	0.00137747	1.73528	0.00807689	0	0.00723432	0	0	0.151772	0	0	0	0.0389336	0	0	0	0	1.42525
0.1.2.1.4.1.1	Asaccharobacter	0	0	0	0	0	0	0	0.00314906	0	0	0	0	0	0	0	0	0	0	0.0055687	0	0	0	0	0.0159477	0	0	0	0	0.021745	0	0	0	0	0	0	0	0	0	0.00659877	0	0	0	0	0	0	0	0	0
0.1.2.1.4.1.2	Atopobium	0	0	0	2.30285	0	0	0	0.00157453	0.471066	0.00197106	0	0	1.86407	0	0	0	0	0.0289682	0	0	0	0	0.286893	0	0	0	0.00945644	0.365074	0	0	0	0.00137747	1.72204	0.0026923	0	0	0	0	0	0	0	0	0.0389336	0	0	0	0	0
0.1.2.1.4.1.3	Collinsella	0	0	0	0	0.00231043	0	0	0	0	0.0335081	0	0	0	0.00916826	0	0	0	0	0.0612557	0	0.00187031	0	0	0.0877123	0	0	0	0	0.212014	0	0	0	0	0	0	0.00723432	0	0	0.129776	0	0	0	0	0	0	0	0	1.3788
0.1.2.1.4.1.4	Cryptobacterium	0	0	0	0	0	0	0	0	0	0	0	0	0	0	0	0	0	0	0	0	0	0	0.00161176	0	0	0	0	0	0	0	0	0	0	0	0	0	0	0	0	0	0	0	0	0	0	0	0	0
0.1.2.1.4.1.5	Eggerthella	0	0	0	0	0	0	0	0	0	0	0	0	0	0	0	0	0	0	0.00278435	0	0	0	0	0.00398692	0	0	0	0	0	0	0	0	0	0	0	0	0	0	0	0	0	0	0	0	0	0	0	0
0.1.2.1.4.1.6	Enterorhabdus	0	0	0	0	0	0	0	0	0	0	0	0	0	0	0	0	0	0	0	0	0	0	0	0	0	0	0	0	0	0	0	0	0	0	0	0	0	0	0.00439918	0	0	0	0	0	0	0	0	0
0.1.2.1.4.1.7	Gordonibacter	0	0	0	0	0	0	0	0	0	0	0	0	0	0	0	0	0	0	0	0	0	0	0	0	0	0	0	0	0	0	0	0	0	0	0	0	0	0	0.00219959	0	0	0	0	0	0	0	0	0
0.1.2.1.4.1.8	Olsenella	0	0	0	0	0	0	0	0	0	0.00985532	0	0	0	0.00916826	0	0	0	0	0	0	0	0	0	0	0	0	0	0	0	0	0	0	0	0	0	0	0	0	0	0	0	0	0	0	0	0	0	0
0.1.2.1.4.1.9	Slackia	0	0	0	0	0	0	0	0	0	0	0	0	0	0	0	0	0	0	0	0	0	0	0	0	0	0	0	0	0	0	0	0	0.00794786	0	0	0	0	0	0.00439918	0	0	0	0	0	0	0	0	0.0126689
0.1.2.1.4.1.10	unclassified	0	0	0	0.00480261	0	0	0	0	0	0.0177396	0	0	0.00276159	0.0715124	0	0	0	0	0.0278435	0	0	0	0	0.0119608	0	0	0	0	0.0271813	0	0	0	0.00529857	0.00538459	0	0	0	0	0.00439918	0	0	0	0	0	0	0	0	0.0337838
0.1.2.1.5	Gaiellales	0	0	0.00122757	0	0	0	0	0	0	0	0	0	0	0	0	0	0	0	0	0	0	0	0	0	0	0	0.00378258	0	0	0	0	0.00137747	0	0	0	0.0144686	0.0179328	0	0	0	0.00283712	0.00324638	0	0	0	0	0.0021019	0
0.1.2.1.5.1	Gaiellaceae	0	0	0.00122757	0	0	0	0	0	0	0	0	0	0	0	0	0	0	0	0	0	0	0	0	0	0	0	0.00378258	0	0	0	0	0.00137747	0	0	0	0.0144686	0.0179328	0	0	0	0.00283712	0.00324638	0	0	0	0	0.0021019	0
0.1.2.1.5.1.1	Gaiella	0	0	0.00122757	0	0	0	0	0	0	0	0	0	0	0	0	0	0	0	0	0	0	0	0	0	0	0	0.00378258	0	0	0	0	0.00137747	0	0	0	0.0144686	0.0179328	0	0	0	0.00283712	0.00324638	0	0	0	0	0.0021019	0
0.1.2.1.6	Nitriliruptorales	0	0	0	0	0	0	0	0	0	0	0	0	0	0	0	0	0	0	0	0	0	0	0	0	0	0	0	0	0	0	0	0	0	0	0	0	0	0	0	0	0	0	0	0	0	0	0	0
0.1.2.1.6.1	Nitriliruptoraceae	0	0	0	0	0	0	0	0	0	0	0	0	0	0	0	0	0	0	0	0	0	0	0	0	0	0	0	0	0	0	0	0	0	0	0	0	0	0	0	0	0	0	0	0	0	0	0	0
0.1.2.1.6.1.1	Nitriliruptor	0	0	0	0	0	0	0	0	0	0	0	0	0	0	0	0	0	0	0	0	0	0	0	0	0	0	0	0	0	0	0	0	0	0	0	0	0	0	0	0	0	0	0	0	0	0	0	0
0.1.2.1.7	Rubrobacterales	0	0	0	0	0	0	0	0.00157453	0	0	0	0	0	0	0	0	0	0	0	0	0	0	0	0	0	0	0	0	0	0	0	0	0	0	0	0.00482288	0	0	0	0	0	0	0	0	0	0	0	0
0.1.2.1.7.1	Rubrobacteraceae	0	0	0	0	0	0	0	0.00157453	0	0	0	0	0	0	0	0	0	0	0	0	0	0	0	0	0	0	0	0	0	0	0	0	0	0	0	0.00482288	0	0	0	0	0	0	0	0	0	0	0	0
0.1.2.1.7.1.1	Rubrobacter	0	0	0	0	0	0	0	0.00157453	0	0	0	0	0	0	0	0	0	0	0	0	0	0	0	0	0	0	0	0	0	0	0	0	0	0	0	0.00482288	0	0	0	0	0	0	0	0	0	0	0	0
0.1.2.1.8	Solirubrobacterales	0	0	0	0	0	0	0	0.00472359	0	0	0	0	0	0	0	0	0.00112176	0	0	0	0	0.00198161	0	0	0	0	0.00945644	0	0	0	0	0.0082648	0	0.00807689	0	0.060286	0.121391	0	0	0	0.00283712	0.0275943	0	0	0	0	0.0105095	0
0.1.2.1.8.1	Conexibacteraceae	0	0	0	0	0	0	0	0	0	0	0	0	0	0	0	0	0	0	0	0	0	0	0	0	0	0	0.00378258	0	0	0	0	0	0	0.00538459	0	0.00964576	0.0317272	0	0	0	0	0.00811596	0	0	0	0	0.0021019	0
0.1.2.1.8.1.1	Conexibacter	0	0	0	0	0	0	0	0	0	0	0	0	0	0	0	0	0	0	0	0	0	0	0	0	0	0	0.00378258	0	0	0	0	0	0	0.00538459	0	0.00964576	0.0317272	0	0	0	0	0.00811596	0	0	0	0	0.0021019	0
0.1.2.1.8.2	Patulibacteraceae	0	0	0	0	0	0	0	0	0	0	0	0	0	0	0	0	0	0	0	0	0	0	0	0	0	0	0	0	0	0	0	0	0	0	0	0	0.00137944	0	0	0	0	0	0	0	0	0	0	0
0.1.2.1.8.2.1	Patulibacter	0	0	0	0	0	0	0	0	0	0	0	0	0	0	0	0	0	0	0	0	0	0	0	0	0	0	0	0	0	0	0	0	0	0	0	0	0.00137944	0	0	0	0	0	0	0	0	0	0	0
0.1.2.1.8.3	Solirubrobacteraceae	0	0	0	0	0	0	0	0.00314906	0	0	0	0	0	0	0	0	0	0	0	0	0	0	0	0	0	0	0	0	0	0	0	0.00688734	0	0	0	0.0144686	0.00689722	0	0	0	0	0.00162319	0	0	0	0	0	0
0.1.2.1.8.3.1	Solirubrobacter	0	0	0	0	0	0	0	0.00314906	0	0	0	0	0	0	0	0	0	0	0	0	0	0	0	0	0	0	0	0	0	0	0	0.00688734	0	0	0	0.0144686	0.00689722	0	0	0	0	0.00162319	0	0	0	0	0	0
0.1.2.1.8.4	unclassified	0	0	0	0	0	0	0	0.00157453	0	0	0	0	0	0	0	0	0.00112176	0	0	0	0	0.00198161	0	0	0	0	0.00567387	0	0	0	0	0.00137747	0	0.0026923	0	0.0361716	0.0813872	0	0	0	0.00283712	0.0178551	0	0	0	0	0.0084076	0
0.1.2.1.8.4.1	unclassified	0	0	0	0	0	0	0	0.00157453	0	0	0	0	0	0	0	0	0.00112176	0	0	0	0	0.00198161	0	0	0	0	0.00567387	0	0	0	0	0.00137747	0	0.0026923	0	0.0361716	0.0813872	0	0	0	0.00283712	0.0178551	0	0	0	0	0.0084076	0
0.1.2.1.9	unclassified	0.00118561	0.00305736	0	0.0432235	0.00231043	0	0.007001	0.00944718	0.011956	0.00197106	0	0.0114962	0.00552318	0.0036673	0	0.00226989	0	0.00386242	0.0278435	0	0.00187031	0.00792644	0.0080588	0.0717646	0	0	0.00945644	0.0150857	0.0706714	0	0	0.0123972	0.0211943	0	0	0.0337602	0.0427627	0.00185261	0.0241955	0	0.0170227	0.0211015	0	0.00895897	0	0.00242884	0.0063057	0.158361
0.1.2.1.9.1	unclassified	0.00118561	0.00305736	0	0.0432235	0.00231043	0	0.007001	0.00944718	0.011956	0.00197106	0	0.0114962	0.00552318	0.0036673	0	0.00226989	0	0.00386242	0.0278435	0	0.00187031	0.00792644	0.0080588	0.0717646	0	0	0.00945644	0.0150857	0.0706714	0	0	0.0123972	0.0211943	0	0	0.0337602	0.0427627	0.00185261	0.0241955	0	0.0170227	0.0211015	0	0.00895897	0	0.00242884	0.0063057	0.158361
0.1.2.1.9.1.1	unclassified	0.00118561	0.00305736	0	0.0432235	0.00231043	0	0.007001	0.00944718	0.011956	0.00197106	0	0.0114962	0.00552318	0.0036673	0	0.00226989	0	0.00386242	0.0278435	0	0.00187031	0.00792644	0.0080588	0.0717646	0	0	0.00945644	0.0150857	0.0706714	0	0	0.0123972	0.0211943	0	0	0.0337602	0.0427627	0.00185261	0.0241955	0	0.0170227	0.0211015	0	0.00895897	0	0.00242884	0.0063057	0.158361
0.1.2.2	Thermoleophilia	0	0	0	0	0	0	0	0	0	0	0	0	0	0	0	0	0	0	0	0	0	0	0	0	0	0	0	0	0	0	0	0	0	0	0	0.00241144	0.00275889	0	0	0	0	0	0	0	0	0	0	0
0.1.2.2.1	Thermoleophilales	0	0	0	0	0	0	0	0	0	0	0	0	0	0	0	0	0	0	0	0	0	0	0	0	0	0	0	0	0	0	0	0	0	0	0	0.00241144	0.00275889	0	0	0	0	0	0	0	0	0	0	0
0.1.2.2.1.1	Thermoleophilaceae	0	0	0	0	0	0	0	0	0	0	0	0	0	0	0	0	0	0	0	0	0	0	0	0	0	0	0	0	0	0	0	0	0	0	0	0.00241144	0.00275889	0	0	0	0	0	0	0	0	0	0	0
0.1.2.2.1.1.1	Thermoleophilum	0	0	0	0	0	0	0	0	0	0	0	0	0	0	0	0	0	0	0	0	0	0	0	0	0	0	0	0	0	0	0	0	0	0	0	0.00241144	0.00275889	0	0	0	0	0	0	0	0	0	0	0
0.1.2.3	unclassified	0	0	0	0	0	0	0	0	0	0	0	0	0	0	0	0	0	0	0	0	0	0	0	0	0	0	0	0	0	0	0	0.00137747	0	0	0	0.00482288	0.0096561	0	0	0	0	0	0	0	0	0	0.0084076	0.00211149
0.1.2.3.1	unclassified	0	0	0	0	0	0	0	0	0	0	0	0	0	0	0	0	0	0	0	0	0	0	0	0	0	0	0	0	0	0	0	0.00137747	0	0	0	0.00482288	0.0096561	0	0	0	0	0	0	0	0	0	0.0084076	0.00211149
0.1.2.3.1.1	unclassified	0	0	0	0	0	0	0	0	0	0	0	0	0	0	0	0	0	0	0	0	0	0	0	0	0	0	0	0	0	0	0	0.00137747	0	0	0	0.00482288	0.0096561	0	0	0	0	0	0	0	0	0	0.0084076	0.00211149
0.1.2.3.1.1.1	unclassified	0	0	0	0	0	0	0	0	0	0	0	0	0	0	0	0	0	0	0	0	0	0	0	0	0	0	0	0	0	0	0	0.00137747	0	0	0	0.00482288	0.0096561	0	0	0	0	0	0	0	0	0	0.0084076	0.00211149
0.1.3	Armatimonadetes	0	0	0.00122757	0	0	0	0	0	0	0	0	0	0	0	0	0	0	0	0	0	0	0	0	0	0	0	0	0	0	0	0	0.00275493	0	0	0	0.00964576	0.0193122	0	0	0	0	0	0	0	0	0	0.0021019	0
0.1.3.1	Armatimonadetes_gp5	0	0	0	0	0	0	0	0	0	0	0	0	0	0	0	0	0	0	0	0	0	0	0	0	0	0	0	0	0	0	0	0	0	0	0	0	0	0	0	0	0	0	0	0	0	0	0	0
0.1.3.1.1	unclassified	0	0	0	0	0	0	0	0	0	0	0	0	0	0	0	0	0	0	0	0	0	0	0	0	0	0	0	0	0	0	0	0	0	0	0	0	0	0	0	0	0	0	0	0	0	0	0	0
0.1.3.1.1.1	unclassified	0	0	0	0	0	0	0	0	0	0	0	0	0	0	0	0	0	0	0	0	0	0	0	0	0	0	0	0	0	0	0	0	0	0	0	0	0	0	0	0	0	0	0	0	0	0	0	0
0.1.3.1.1.1.1	unclassified	0	0	0	0	0	0	0	0	0	0	0	0	0	0	0	0	0	0	0	0	0	0	0	0	0	0	0	0	0	0	0	0	0	0	0	0	0	0	0	0	0	0	0	0	0	0	0	0
0.1.3.2	Armatimonadia	0	0	0	0	0	0	0	0	0	0	0	0	0	0	0	0	0	0	0	0	0	0	0	0	0	0	0	0	0	0	0	0.00275493	0	0	0	0.00241144	0.012415	0	0	0	0	0	0	0	0	0	0	0
0.1.3.2.1	Armatimonadales	0	0	0	0	0	0	0	0	0	0	0	0	0	0	0	0	0	0	0	0	0	0	0	0	0	0	0	0	0	0	0	0.00275493	0	0	0	0.00241144	0.012415	0	0	0	0	0	0	0	0	0	0	0
0.1.3.2.1.1	Armatimonadaceae	0	0	0	0	0	0	0	0	0	0	0	0	0	0	0	0	0	0	0	0	0	0	0	0	0	0	0	0	0	0	0	0.00275493	0	0	0	0.00241144	0.012415	0	0	0	0	0	0	0	0	0	0	0
0.1.3.2.1.1.1	Armatimonas/Armatimonadetes_gp1	0	0	0	0	0	0	0	0	0	0	0	0	0	0	0	0	0	0	0	0	0	0	0	0	0	0	0	0	0	0	0	0.00275493	0	0	0	0.00241144	0.012415	0	0	0	0	0	0	0	0	0	0	0
0.1.3.3	Chthonomonadetes	0	0	0	0	0	0	0	0	0	0	0	0	0	0	0	0	0	0	0	0	0	0	0	0	0	0	0	0	0	0	0	0	0	0	0	0.00723432	0.00689722	0	0	0	0	0	0	0	0	0	0.0021019	0
0.1.3.3.1	Chthonomonadales	0	0	0	0	0	0	0	0	0	0	0	0	0	0	0	0	0	0	0	0	0	0	0	0	0	0	0	0	0	0	0	0	0	0	0	0.00723432	0.00689722	0	0	0	0	0	0	0	0	0	0.0021019	0
0.1.3.3.1.1	Chthonomonadaceae	0	0	0	0	0	0	0	0	0	0	0	0	0	0	0	0	0	0	0	0	0	0	0	0	0	0	0	0	0	0	0	0	0	0	0	0.00723432	0.00689722	0	0	0	0	0	0	0	0	0	0.0021019	0
0.1.3.3.1.1.1	Chthonomonas/Armatimonadetes_gp3	0	0	0	0	0	0	0	0	0	0	0	0	0	0	0	0	0	0	0	0	0	0	0	0	0	0	0	0	0	0	0	0	0	0	0	0.00723432	0.00689722	0	0	0	0	0	0	0	0	0	0.0021019	0
0.1.3.4	Fimbriimonadia	0	0	0.00122757	0	0	0	0	0	0	0	0	0	0	0	0	0	0	0	0	0	0	0	0	0	0	0	0	0	0	0	0	0	0	0	0	0	0	0	0	0	0	0	0	0	0	0	0	0
0.1.3.4.1	Fimbriimonadales	0	0	0.00122757	0	0	0	0	0	0	0	0	0	0	0	0	0	0	0	0	0	0	0	0	0	0	0	0	0	0	0	0	0	0	0	0	0	0	0	0	0	0	0	0	0	0	0	0	0
0.1.3.4.1.1	Fimbriimonadaceae	0	0	0.00122757	0	0	0	0	0	0	0	0	0	0	0	0	0	0	0	0	0	0	0	0	0	0	0	0	0	0	0	0	0	0	0	0	0	0	0	0	0	0	0	0	0	0	0	0	0
0.1.3.4.1.1.1	Fimbriimonas	0	0	0.00122757	0	0	0	0	0	0	0	0	0	0	0	0	0	0	0	0	0	0	0	0	0	0	0	0	0	0	0	0	0	0	0	0	0	0	0	0	0	0	0	0	0	0	0	0	0
0.1.3.5	unclassified	0	0	0	0	0	0	0	0	0	0	0	0	0	0	0	0	0	0	0	0	0	0	0	0	0	0	0	0	0	0	0	0	0	0	0	0	0	0	0	0	0	0	0	0	0	0	0	0
0.1.3.5.1	unclassified	0	0	0	0	0	0	0	0	0	0	0	0	0	0	0	0	0	0	0	0	0	0	0	0	0	0	0	0	0	0	0	0	0	0	0	0	0	0	0	0	0	0	0	0	0	0	0	0
0.1.3.5.1.1	unclassified	0	0	0	0	0	0	0	0	0	0	0	0	0	0	0	0	0	0	0	0	0	0	0	0	0	0	0	0	0	0	0	0	0	0	0	0	0	0	0	0	0	0	0	0	0	0	0	0
0.1.3.5.1.1.1	unclassified	0	0	0	0	0	0	0	0	0	0	0	0	0	0	0	0	0	0	0	0	0	0	0	0	0	0	0	0	0	0	0	0	0	0	0	0	0	0	0	0	0	0	0	0	0	0	0	0
0.1.4	BRC1	0	0	0	0	0	0	0	0	0	0	0	0	0	0	0	0	0	0	0	0	0	0	0	0	0	0	0	0	0	0	0	0	0	0	0	0	0.00137944	0	0	0	0	0	0	0	0	0	0	0
0.1.4.1	unclassified	0	0	0	0	0	0	0	0	0	0	0	0	0	0	0	0	0	0	0	0	0	0	0	0	0	0	0	0	0	0	0	0	0	0	0	0	0.00137944	0	0	0	0	0	0	0	0	0	0	0
0.1.4.1.1	unclassified	0	0	0	0	0	0	0	0	0	0	0	0	0	0	0	0	0	0	0	0	0	0	0	0	0	0	0	0	0	0	0	0	0	0	0	0	0.00137944	0	0	0	0	0	0	0	0	0	0	0
0.1.4.1.1.1	unclassified	0	0	0	0	0	0	0	0	0	0	0	0	0	0	0	0	0	0	0	0	0	0	0	0	0	0	0	0	0	0	0	0	0	0	0	0	0.00137944	0	0	0	0	0	0	0	0	0	0	0
0.1.4.1.1.1.1	unclassified	0	0	0	0	0	0	0	0	0	0	0	0	0	0	0	0	0	0	0	0	0	0	0	0	0	0	0	0	0	0	0	0	0	0	0	0	0.00137944	0	0	0	0	0	0	0	0	0	0	0
0.1.5	Bacteroidetes	0.00355682	0.272105	0.315485	24.4405	7.11381	27.1103	22.1675	0.125962	8.55811	11.2587	0.00650652	2.72844	24.951	39.8342	0.00220192	23.1756	0.00224351	3.05131	13.0725	0.00183143	50.7491	0.0594483	6.67913	1.27582	0.00300915	0.031768	0.155086	33.8191	0.82903	0.00922126	0.0628559	0.064741	19.965	0.939612	0.0131327	1.3287	0.144842	1.13565	9.87176	0.0078765	0.00851136	0.886263	4.54225	0.0298632	0	0.0801516	0.248024	1.81588
0.1.5.1	Bacteroidetes_incertae_sedis	0	0	0	0	0	0	0	0	0	0	0	0	0	0	0	0	0	0	0	0	0	0	0	0	0	0	0	0	0	0	0	0	0	0	0	0	0	0	0	0	0	0	0	0	0	0	0	0
0.1.5.1.1	Ohtaekwangia	0	0	0	0	0	0	0	0	0	0	0	0	0	0	0	0	0	0	0	0	0	0	0	0	0	0	0	0	0	0	0	0	0	0	0	0	0	0	0	0	0	0	0	0	0	0	0	0
0.1.5.1.1.1	unclassified	0	0	0	0	0	0	0	0	0	0	0	0	0	0	0	0	0	0	0	0	0	0	0	0	0	0	0	0	0	0	0	0	0	0	0	0	0	0	0	0	0	0	0	0	0	0	0	0
0.1.5.1.1.1.1	unclassified	0	0	0	0	0	0	0	0	0	0	0	0	0	0	0	0	0	0	0	0	0	0	0	0	0	0	0	0	0	0	0	0	0	0	0	0	0	0	0	0	0	0	0	0	0	0	0	0
0.1.5.2	Bacteroidia	0.00118561	0.0183441	0.283568	24.2196	0.0877963	27.0693	0.0513407	0.0928973	8.41703	11.1543	0.00260261	2.72461	24.8516	39.4473	0	0.115764	0.00224351	2.70756	3.28554	0	0.0785531	0.00792644	6.53407	1.10438	0.00150457	0.002888	0.0680864	33.5596	0.815439	0	0.0114284	0.00550987	19.8193	0.904612	0.00328317	0	0.0110355	1.08748	9.79038	0.00450086	0.00283712	0.738552	4.25489	0.0298632	0	0.00242884	0.153439	1.80321
0.1.5.2.1	Bacteroidales	0.00118561	0.0183441	0.283568	24.2196	0.0877963	27.0693	0.0513407	0.0928973	8.41703	11.1543	0.00260261	2.72461	24.8516	39.4473	0	0.115764	0.00224351	2.70756	3.28554	0	0.0785531	0.00792644	6.53407	1.10438	0.00150457	0.002888	0.0680864	33.5596	0.815439	0	0.0114284	0.00550987	19.8193	0.904612	0.00328317	0	0.0110355	1.08748	9.79038	0.00450086	0.00283712	0.738552	4.25489	0.0298632	0	0.00242884	0.153439	1.80321
0.1.5.2.1.1	Bacteroidaceae	0	0	0	0	0.00231043	0	0	0	0	0.0197106	0	0	0	0.0146692	0	0	0	0	0.0139218	0	0.0187031	0	0	0.745555	0	0	0	0	0.192987	0	0	0	0	0	0	0	0.00137944	0	0.101181	0	0	0	0	0	0	0	0	0.519426
0.1.5.2.1.1.1	Bacteroides	0	0	0	0	0.00231043	0	0	0	0	0.0197106	0	0	0	0.0146692	0	0	0	0	0.0139218	0	0.0187031	0	0	0.745555	0	0	0	0	0.192987	0	0	0	0	0	0	0	0.00137944	0	0.101181	0	0	0	0	0	0	0	0	0.519426
0.1.5.2.1.2	Bacteroidales_incertae_sedis	0	0	0	0	0	0	0	0	0	0	0	0	0	0	0	0	0	0	0	0	0	0	0	0	0	0	0	0	0	0	0	0	0	0	0	0	0	0	0	0	0	0	0	0	0	0	0	0
0.1.5.2.1.2.1	Phocaeicola	0	0	0	0	0	0	0	0	0	0	0	0	0	0	0	0	0	0	0	0	0	0	0	0	0	0	0	0	0	0	0	0	0	0	0	0	0	0	0	0	0	0	0	0	0	0	0	0
0.1.5.2.1.3	Porphyromonadaceae	0	0	0.00245513	0.946115	0.0577607	7.42216	0.028004	0.0346397	1.01865	10.8409	0	0.668698	0.248543	37.4487	0	0.0522075	0	0.469284	3.14632	0	0.0411469	0.00396322	1.08794	0.227255	0	0	0.026478	0.524982	0.326176	0	0	0.00137747	0.564298	0.888458	0	0	0.00551777	0.402016	7.90313	0.00450086	0.00283712	0.516175	0.826875	0.0298632	0	0.00242884	0.0777703	0.225929
0.1.5.2.1.3.1	Barnesiella	0	0	0	0	0.00231043	0	0	0	0	0	0	0	0	0.00183365	0	0	0	0	0	0	0	0	0	0.00398692	0	0	0	0	0.00271813	0	0	0	0	0	0	0	0	0	0	0	0	0	0.00185398	0	0	0	0	0.00844595
0.1.5.2.1.3.2	Butyricimonas	0	0	0	0	0	0	0	0	0	0	0	0	0	0	0	0	0	0	0	0	0	0	0	0	0	0	0	0	0	0	0	0	0	0	0	0	0	0	0	0	0	0	0	0	0	0	0	0.00211149
0.1.5.2.1.3.3	Dysgonomonas	0	0	0	0	0	0	0	0	0	0	0	0	0	0	0	0	0	0	0	0	0	0	0	0	0	0	0	0	0	0	0	0	0	0	0	0	0	0	0	0	0	0	0	0	0	0	0	0
0.1.5.2.1.3.4	Odoribacter	0	0	0	0	0	0	0	0	0	0	0	0	0	0	0	0	0	0	0	0	0	0	0	0	0	0	0	0	0	0	0	0	0	0	0	0	0	0	0	0	0	0	0	0	0	0	0	0.00211149
0.1.5.2.1.3.5	Paludibacter	0	0	0	0	0	0	0	0	0	0	0	0	0	0	0	0	0	0	0	0	0	0	0	0	0	0	0	0	0	0	0	0	0	0	0	0	0	0	0	0	0	0	0	0	0	0	0	0
0.1.5.2.1.3.6	Parabacteroides	0	0	0	0	0	0	0	0	0	0.00788426	0	0	0	0	0	0	0	0	0	0	0	0	0	0.0996731	0	0	0	0	0.084262	0	0	0	0	0	0	0	0	0	0.037393	0	0	0	0	0	0	0	0	0.0886824
0.1.5.2.1.3.7	Petrimonas	0	0	0	0	0	0	0	0	0	0	0	0	0	0	0	0	0	0	0	0	0	0	0	0	0	0	0	0	0	0	0	0	0	0	0	0	0	0	0	0	0	0	0	0	0	0	0	0
0.1.5.2.1.3.8	Porphyromonas	0	0	0.00122757	0.766017	0.0554503	7.38455	0.028004	0.0283415	0.911047	10.7837	0	0.668698	0.201596	37.1369	0	0.0522075	0	0.434522	3.10734	0	0.0411469	0.00396322	1.00413	0.123595	0	0	0.026478	0.464639	0.236477	0	0	0.00137747	0.529857	0.888458	0	0	0.00551777	0.289007	7.82394	0	0.00283712	0.482088	0.741592	0.0298632	0	0	0.0756684	0.124578
0.1.5.2.1.3.9	Tannerella	0	0	0	0.0144078	0	0	0	0	0.0406504	0	0	0	0.0276159	0	0	0	0	0.00772484	0	0	0	0	0.0273999	0	0	0	0	0.02112	0	0	0	0	0.0264929	0	0	0	0	0.107451	0	0	0	0	0.0426416	0	0	0	0	0
0.1.5.2.1.3.10	unclassified	0	0	0.00122757	0.16569	0	0.0376152	0	0.00629812	0.0669536	0.0492766	0	0	0.0193311	0.309887	0	0	0	0.0270369	0.0389809	0	0	0	0.0564116	0	0	0	0	0.0392228	0.00271813	0	0	0	0.00794786	0	0	0	0	0.00555782	0.0417922	0.00450086	0	0.034087	0.0407876	0	0	0.00242884	0.0021019	0
0.1.5.2.1.4	Prevotellaceae	0.00118561	0.0183441	0.279885	23.1078	0.0231043	19.5462	0.0233367	0.0519595	7.36729	0.266094	0.00260261	2.05208	24.4318	1.86849	0	0.0635569	0.00224351	2.20737	0.114158	0	0.0112219	0.00396322	5.36716	0.00398692	0.00150457	0.002888	0.0397171	32.9502	0.255504	0	0.0114284	0.0041324	19.1385	0.0134615	0.00328317	0	0.00413833	0.679907	1.73548	0	0	0.214261	3.34829	0	0	0	0.0693627	0.992399
0.1.5.2.1.4.1	Alloprevotella	0.00118561	0	0.0196411	1.64009	0	0	0	0.0346397	0.0071736	0	0	0	5.31054	0.00183365	0	0.00226989	0	0.285819	0	0	0	0.00396322	0.478693	0	0	0	0.00945644	0.0724113	0	0	0.0114284	0	3.1606	0	0	0	0.00275889	0	0	0	0	0	0.174274	0	0	0	0.0252228	0
0.1.5.2.1.4.2	Hallella	0	0	0	0.0240131	0	0.00170978	0	0	0.0047824	0	0.00260261	0	0.0165696	0.00916826	0	0	0	0	0	0	0	0	0.00322352	0	0	0	0.00189129	0.0603427	0	0	0	0	0.00264929	0	0	0	0	0.0148209	0	0	0	0	0	0	0	0	0	0
0.1.5.2.1.4.3	Paraprevotella	0	0	0	0	0	0	0	0	0	0	0	0	0	0	0	0	0	0	0	0	0	0	0	0	0	0	0	0	0.0108725	0	0	0	0	0	0	0	0	0	0.00219959	0	0	0	0	0	0	0	0	0.0105574
0.1.5.2.1.4.4	Prevotella	0	0.0183441	0.256561	17.5752	0.0231043	19.3906	0.0233367	0.0141708	6.99665	0.256238	0	2.00801	15.8156	1.65395	0	0.061287	0.00112176	1.86941	0.114158	0	0.00935156	0	3.88112	0.00398692	0	0.002888	0.0208042	31.1821	0.225605	0	0	0.00137747	13.7154	0.0107692	0.00218878	0	0	0.607655	1.69149	0	0	0.176928	1.48318	0	0	0	0.042038	0.941723
0.1.5.2.1.4.5	unclassified	0	0	0.0036827	3.8685	0	0.15388	0	0.00314906	0.35868	0.00985532	0	0.0440689	3.28906	0.203535	0	0	0.00112176	0.0521427	0	0	0.00187031	0	1.00413	0	0.00150457	0	0.00756515	1.63529	0.0190269	0	0	0.00275493	2.25984	0.0026923	0.00109439	0	0.00137944	0.0574308	0.0417922	0	0	0.0373334	1.69083	0	0	0	0.0021019	0.0401182
0.1.5.2.1.5	Rikenellaceae	0	0	0	0	0	0	0	0	0	0.00197106	0	0	0	0	0	0	0	0	0	0	0.00561094	0	0	0.123595	0	0	0	0	0.0326176	0	0	0	0	0	0	0	0	0	0.0175967	0	0	0	0	0	0	0	0	0.0464527
0.1.5.2.1.5.1	Alistipes	0	0	0	0	0	0	0	0	0	0.00197106	0	0	0	0	0	0	0	0	0	0	0.00561094	0	0	0.123595	0	0	0	0	0.0326176	0	0	0	0	0	0	0	0	0	0.0175967	0	0	0	0	0	0	0	0	0.0443412
0.1.5.2.1.5.2	unclassified	0	0	0	0	0	0	0	0	0	0	0	0	0	0	0	0	0	0	0	0	0	0	0	0	0	0	0	0	0	0	0	0	0	0	0	0	0	0	0	0	0	0	0	0	0	0	0	0.00211149
0.1.5.2.1.6	Sunxiuqinia	0	0	0	0	0	0	0	0	0	0	0	0	0	0	0	0	0	0	0	0	0	0	0	0	0	0	0	0	0	0	0	0	0	0	0	0	0	0	0	0	0	0	0	0	0	0	0	0
0.1.5.2.1.6.1	unclassified	0	0	0	0	0	0	0	0	0	0	0	0	0	0	0	0	0	0	0	0	0	0	0	0	0	0	0	0	0	0	0	0	0	0	0	0	0	0	0	0	0	0	0	0	0	0	0	0
0.1.5.2.1.7	unclassified	0	0	0.00122757	0.16569	0.00462086	0.100877	0	0.00629812	0.0310856	0.0256238	0	0.00383208	0.171219	0.11552	0	0	0	0.0308994	0.0111374	0	0.00187031	0	0.0789762	0.00398692	0	0	0.00189129	0.0844798	0.00815439	0	0	0	0.116569	0.0026923	0	0	0	0.00555782	0.0329939	0	0	0.00811596	0.0797212	0	0	0	0.0063057	0.0190034
0.1.5.2.1.7.1	unclassified	0	0	0.00122757	0.16569	0.00462086	0.100877	0	0.00629812	0.0310856	0.0256238	0	0.00383208	0.171219	0.11552	0	0	0	0.0308994	0.0111374	0	0.00187031	0	0.0789762	0.00398692	0	0	0.00189129	0.0844798	0.00815439	0	0	0	0.116569	0.0026923	0	0	0	0.00555782	0.0329939	0	0	0.00811596	0.0797212	0	0	0	0.0063057	0.0190034
0.1.5.3	Cytophagia	0.00118561	0.00611471	0.00245513	0	0	0	0.00233367	0	0	0	0	0	0	0	0	0	0	0	0	0	0	0.00396322	0	0	0	0	0	0	0	0	0	0.0041324	0	0	0	0.00482288	0.0358655	0	0	0	0	0	0	0	0	0	0.0021019	0
0.1.5.3.1	Cytophagales	0.00118561	0.00611471	0.00245513	0	0	0	0.00233367	0	0	0	0	0	0	0	0	0	0	0	0	0	0	0.00396322	0	0	0	0	0	0	0	0	0	0.0041324	0	0	0	0.00482288	0.0358655	0	0	0	0	0	0	0	0	0	0.0021019	0
0.1.5.3.1.1	Cytophagaceae	0.00118561	0.00611471	0.00245513	0	0	0	0.00233367	0	0	0	0	0	0	0	0	0	0	0	0	0	0	0.00396322	0	0	0	0	0	0	0	0	0	0.0041324	0	0	0	0.00482288	0.0358655	0	0	0	0	0	0	0	0	0	0.0021019	0
0.1.5.3.1.1.1	Adhaeribacter	0	0	0	0	0	0	0	0	0	0	0	0	0	0	0	0	0	0	0	0	0	0	0	0	0	0	0	0	0	0	0	0	0	0	0	0.00241144	0.00413833	0	0	0	0	0	0	0	0	0	0	0
0.1.5.3.1.1.2	Dyadobacter	0	0	0	0	0	0	0	0	0	0	0	0	0	0	0	0	0	0	0	0	0	0	0	0	0	0	0	0	0	0	0	0	0	0	0	0	0.00413833	0	0	0	0	0	0	0	0	0	0	0
0.1.5.3.1.1.3	Fibrella	0	0	0	0	0	0	0	0	0	0	0	0	0	0	0	0	0	0	0	0	0	0	0	0	0	0	0	0	0	0	0	0	0	0	0	0	0	0	0	0	0	0	0	0	0	0	0	0
0.1.5.3.1.1.4	Fibrisoma	0	0	0	0	0	0	0	0	0	0	0	0	0	0	0	0	0	0	0	0	0	0	0	0	0	0	0	0	0	0	0	0	0	0	0	0	0	0	0	0	0	0	0	0	0	0	0	0
0.1.5.3.1.1.5	Hymenobacter	0.00118561	0.00611471	0.00122757	0	0	0	0	0	0	0	0	0	0	0	0	0	0	0	0	0	0	0.00198161	0	0	0	0	0	0	0	0	0	0.0041324	0	0	0	0.00241144	0.0262094	0	0	0	0	0	0	0	0	0	0	0
0.1.5.3.1.1.6	Larkinella	0	0	0	0	0	0	0	0	0	0	0	0	0	0	0	0	0	0	0	0	0	0	0	0	0	0	0	0	0	0	0	0	0	0	0	0	0.00137944	0	0	0	0	0	0	0	0	0	0	0
0.1.5.3.1.1.7	Pontibacter	0	0	0	0	0	0	0	0	0	0	0	0	0	0	0	0	0	0	0	0	0	0	0	0	0	0	0	0	0	0	0	0	0	0	0	0	0	0	0	0	0	0	0	0	0	0	0	0
0.1.5.3.1.1.8	Rhodocytophaga	0	0	0	0	0	0	0.00233367	0	0	0	0	0	0	0	0	0	0	0	0	0	0	0	0	0	0	0	0	0	0	0	0	0	0	0	0	0	0	0	0	0	0	0	0	0	0	0	0	0
0.1.5.3.1.1.9	Siphonobacter	0	0	0	0	0	0	0	0	0	0	0	0	0	0	0	0	0	0	0	0	0	0	0	0	0	0	0	0	0	0	0	0	0	0	0	0	0	0	0	0	0	0	0	0	0	0	0	0
0.1.5.3.1.1.10	Spirosoma	0	0	0	0	0	0	0	0	0	0	0	0	0	0	0	0	0	0	0	0	0	0	0	0	0	0	0	0	0	0	0	0	0	0	0	0	0	0	0	0	0	0	0	0	0	0	0.0021019	0
0.1.5.3.1.1.11	Sporocytophaga	0	0	0	0	0	0	0	0	0	0	0	0	0	0	0	0	0	0	0	0	0	0.00198161	0	0	0	0	0	0	0	0	0	0	0	0	0	0	0	0	0	0	0	0	0	0	0	0	0	0
0.1.5.3.1.1.12	unclassified	0	0	0.00122757	0	0	0	0	0	0	0	0	0	0	0	0	0	0	0	0	0	0	0	0	0	0	0	0	0	0	0	0	0	0	0	0	0	0	0	0	0	0	0	0	0	0	0	0	0
0.1.5.3.1.2	unclassified	0	0	0	0	0	0	0	0	0	0	0	0	0	0	0	0	0	0	0	0	0	0	0	0	0	0	0	0	0	0	0	0	0	0	0	0	0	0	0	0	0	0	0	0	0	0	0	0
0.1.5.3.1.2.1	unclassified	0	0	0	0	0	0	0	0	0	0	0	0	0	0	0	0	0	0	0	0	0	0	0	0	0	0	0	0	0	0	0	0	0	0	0	0	0	0	0	0	0	0	0	0	0	0	0	0
0.1.5.4	Flavobacteriia	0.00118561	0.241531	0.0257789	0.062434	7.02139	0.00170978	22.1092	0.0314906	0.117169	0	0.00390391	0	0.0220927	0	0.00220192	23.053	0	0.310925	9.67284	0.000915717	50.6574	0.035669	0.122494	0.167451	0.00150457	0.02888	0.071869	0.223268	0.00815439	0.00806861	0.0495229	0.0344367	0.0980236	0.0188461	0.00875513	1.26118	0.0303478	0.0370521	0	0.00337564	0.00567424	0.133102	0.179836	0	0	0.0777227	0.063057	0.00422297
0.1.5.4.1	Flavobacteriales	0.00118561	0.241531	0.0257789	0.062434	7.02139	0.00170978	22.1092	0.0314906	0.117169	0	0.00390391	0	0.0220927	0	0.00220192	23.053	0	0.310925	9.67284	0.000915717	50.6574	0.035669	0.122494	0.167451	0.00150457	0.02888	0.071869	0.223268	0.00815439	0.00806861	0.0495229	0.0344367	0.0980236	0.0188461	0.00875513	1.26118	0.0303478	0.0370521	0	0.00337564	0.00567424	0.133102	0.179836	0	0	0.0777227	0.063057	0.00422297
0.1.5.4.1.1	Cryomorphaceae	0	0	0	0	0	0	0	0	0	0	0	0	0	0	0	0	0	0	0	0	0	0.00198161	0	0	0	0	0	0	0	0	0	0	0	0	0	0	0	0	0	0	0	0	0	0	0	0	0	0
0.1.5.4.1.1.1	Fluviicola	0	0	0	0	0	0	0	0	0	0	0	0	0	0	0	0	0	0	0	0	0	0.00198161	0	0	0	0	0	0	0	0	0	0	0	0	0	0	0	0	0	0	0	0	0	0	0	0	0	0
0.1.5.4.1.1.2	unclassified	0	0	0	0	0	0	0	0	0	0	0	0	0	0	0	0	0	0	0	0	0	0	0	0	0	0	0	0	0	0	0	0	0	0	0	0	0	0	0	0	0	0	0	0	0	0	0	0
0.1.5.4.1.2	Flavobacteriaceae	0.00118561	0.241531	0.0257789	0.062434	7.02139	0.00170978	22.1092	0.0314906	0.117169	0	0.00390391	0	0.0220927	0	0.00220192	23.053	0	0.308994	9.67284	0.000915717	50.6574	0.0317058	0.122494	0.167451	0.00150457	0.02888	0.071869	0.223268	0.00815439	0.00806861	0.0495229	0.0344367	0.0980236	0.0188461	0.00875513	1.26118	0.0289683	0.0370521	0	0.00337564	0.00567424	0.133102	0.179836	0	0	0.0777227	0.063057	0.00422297
0.1.5.4.1.2.1	Capnocytophaga	0	0	0.00982053	0.0264144	0	0	0	0.00629812	0.0334768	0	0	0	0.0110464	0	0	0	0	0.200846	0	0	0	0	0.0547998	0	0	0	0.0113477	0.117668	0.00271813	0	0	0	0.0317914	0	0.00109439	0.00482288	0.00275889	0.0203787	0	0	0	0.0551885	0.142756	0	0	0	0.0168152	0
0.1.5.4.1.2.2	Chryseobacterium	0	0.00611471	0.0122757	0.00240131	0	0	0.00466734	0.00944718	0	0	0.00260261	0	0	0	0	0	0	0	0	0	0	0.00792644	0.0080588	0	0	0.00866401	0.0397171	0.00301714	0.00543626	0.00345797	0.0304756	0.0220395	0	0.0161538	0.00109439	0.00964576	0.00551777	0.00370521	0	0.00225043	0	0.0211015	0	0	0	0.0388614	0.0021019	0
0.1.5.4.1.2.3	Cloacibacterium	0	0	0	0	0	0.00170978	0	0	0	0	0	0	0	0	0	0	0	0	0	0	0	0	0	0	0	0	0	0	0	0	0	0	0	0	0	0.00482288	0	0	0	0	0	0	0	0	0	0.00485767	0	0.00211149
0.1.5.4.1.2.4	Cruoricaptor	0	0.226244	0	0	7.02139	0	22.0998	0	0	0	0	0	0	0	0	23.0303	0	0	0.0139218	0	50.6518	0.00990805	0	0.163464	0.00150457	0.002888	0	0	0	0	0	0	0	0	0	0	0	0	0	0	0	0.00162319	0	0	0	0	0	0
0.1.5.4.1.2.5	Elizabethkingia	0	0	0	0	0	0	0	0	0	0	0	0	0	0	0	0	0	0	0	0	0	0	0	0	0	0	0	0	0	0	0	0	0	0	0	1.17919	0.0137944	0	0	0	0	0.0129855	0	0	0	0	0.0021019	0
0.1.5.4.1.2.6	Empedobacter	0	0	0	0	0	0	0	0	0	0	0	0	0	0	0	0	0	0	0	0	0	0	0	0	0	0	0	0	0	0	0	0	0	0	0	0	0	0	0	0	0	0	0	0	0	0	0	0
0.1.5.4.1.2.7	Epilithonimonas	0	0	0	0	0	0	0	0	0	0	0	0	0	0	0	0	0	0	0	0	0	0	0	0	0	0	0	0	0	0	0	0	0	0.0026923	0	0	0	0	0	0	0	0	0	0	0	0	0	0
0.1.5.4.1.2.8	Flavobacterium	0.00118561	0.00305736	0	0	0	0	0	0	0	0	0	0	0	0	0	0.00226989	0	0	0	0.000915717	0	0.00396322	0	0.00398692	0	0.017328	0.00378258	0.00301714	0	0.00461063	0.0152378	0.0082648	0	0	0.00109439	0.00964576	0.00137944	0	0	0.00112521	0.00283712	0.00162319	0	0	0	0	0.0105095	0
0.1.5.4.1.2.9	Gillisia	0	0	0	0	0	0	0	0	0	0	0	0	0	0	0	0	0	0	0	0	0	0	0	0	0	0	0	0	0	0	0	0	0	0	0	0	0	0	0	0	0	0	0	0	0	0	0	0
0.1.5.4.1.2.10	Moheibacter	0	0	0	0	0	0	0	0	0	0	0	0	0	0	0	0	0	0	0	0	0	0	0	0	0	0	0	0	0	0	0	0	0	0	0	0	0	0	0	0	0	0	0	0	0	0	0	0
0.1.5.4.1.2.11	Myroides	0	0	0	0	0	0	0	0	0	0	0	0	0	0	0	0	0	0	0	0	0	0	0	0	0	0	0	0	0	0	0	0	0	0	0	0	0	0	0	0	0	0	0	0	0	0	0	0
0.1.5.4.1.2.12	Planobacterium	0	0	0	0	0	0	0.00466734	0	0.0023912	0	0	0	0	0	0	0.0136193	0	0	9.645	0	0	0	0	0	0	0	0	0	0	0	0	0.00275493	0	0	0.00547196	0.0241144	0.00137944	0.00185261	0	0	0	0.00973915	0	0	0	0.029146	0.0294266	0
0.1.5.4.1.2.13	Salinimicrobium	0	0	0	0	0	0	0	0	0	0	0	0	0	0	0	0	0	0	0	0	0	0	0	0	0	0	0	0	0	0	0	0	0	0	0	0	0	0	0	0	0	0	0	0	0	0	0	0
0.1.5.4.1.2.14	Soonwooa	0	0	0	0	0	0	0	0	0	0	0	0	0	0	0	0	0	0	0	0	0	0	0	0	0	0	0	0	0	0	0	0	0	0	0	0	0	0	0	0	0	0	0	0	0	0	0	0
0.1.5.4.1.2.15	Wautersiella	0	0.00611471	0	0	0	0	0	0	0	0	0.0013013	0	0	0	0	0	0	0	0	0	0	0	0	0	0	0	0	0	0	0	0	0	0	0	0	0.00241144	0	0	0	0	0	0	0	0	0	0	0	0
0.1.5.4.1.2.16	Weeksella	0	0	0	0	0	0	0	0	0	0	0	0	0	0	0	0	0	0	0	0	0	0	0	0	0	0	0	0	0	0	0	0	0	0	0	0	0	0	0	0	0	0	0	0	0	0	0	0
0.1.5.4.1.2.17	unclassified	0	0	0.0036827	0.0336183	0	0	0	0.0157453	0.0813008	0	0	0	0.0110464	0	0.00220192	0.00680967	0	0.108148	0.0139218	0	0.00561094	0.00990805	0.0596351	0	0	0	0.0170216	0.0995655	0	0	0.00380945	0.00137747	0.0662322	0	0	0.0265258	0.00413833	0.0111156	0	0	0.00283712	0.0308407	0.0370796	0	0	0.00485767	0.0021019	0.00211149
0.1.5.4.1.3	unclassified	0	0	0	0	0	0	0	0	0	0	0	0	0	0	0	0	0	0.00193121	0	0	0	0.00198161	0	0	0	0	0	0	0	0	0	0	0	0	0	0	0.00137944	0	0	0	0	0	0	0	0	0	0	0
0.1.5.4.1.3.1	unclassified	0	0	0	0	0	0	0	0	0	0	0	0	0	0	0	0	0	0.00193121	0	0	0	0.00198161	0	0	0	0	0	0	0	0	0	0	0	0	0	0	0.00137944	0	0	0	0	0	0	0	0	0	0	0
0.1.5.5	Sphingobacteriia	0	0.00611471	0.00245513	0	0	0	0	0.00157453	0	0	0	0	0	0	0	0	0	0	0	0.000915717	0	0.0118897	0.00161176	0	0	0	0.00945644	0.00301714	0	0.00115266	0.00190473	0.0192845	0	0	0.00109439	0.060286	0.0634544	0	0	0	0	0.0146087	0	0	0	0	0.0252228	0
0.1.5.5.1	Sphingobacteriales	0	0.00611471	0.00245513	0	0	0	0	0.00157453	0	0	0	0	0	0	0	0	0	0	0	0.000915717	0	0.0118897	0.00161176	0	0	0	0.00945644	0.00301714	0	0.00115266	0.00190473	0.0192845	0	0	0.00109439	0.060286	0.0634544	0	0	0	0	0.0146087	0	0	0	0	0.0252228	0
0.1.5.5.1.1	Chitinophagaceae	0	0	0.00245513	0	0	0	0	0.00157453	0	0	0	0	0	0	0	0	0	0	0	0	0	0.00198161	0	0	0	0	0.00945644	0.00301714	0	0	0	0.00964227	0	0	0.00109439	0.0506402	0.0427627	0	0	0	0	0.00811596	0	0	0	0	0.0021019	0
0.1.5.5.1.1.1	Chitinophaga	0	0	0	0	0	0	0	0	0	0	0	0	0	0	0	0	0	0	0	0	0	0	0	0	0	0	0	0	0	0	0	0	0	0	0	0	0	0	0	0	0	0	0	0	0	0	0	0
0.1.5.5.1.1.2	Ferruginibacter	0	0	0	0	0	0	0	0	0	0	0	0	0	0	0	0	0	0	0	0	0	0	0	0	0	0	0	0	0	0	0	0	0	0	0	0	0	0	0	0	0	0	0	0	0	0	0	0
0.1.5.5.1.1.3	Flavihumibacter	0	0	0	0	0	0	0	0	0	0	0	0	0	0	0	0	0	0	0	0	0	0	0	0	0	0	0	0	0	0	0	0	0	0	0	0	0	0	0	0	0	0	0	0	0	0	0	0
0.1.5.5.1.1.4	Flavisolibacter	0	0	0	0	0	0	0	0	0	0	0	0	0	0	0	0	0	0	0	0	0	0	0	0	0	0	0.00189129	0	0	0	0	0.0041324	0	0	0	0.00482288	0.0110355	0	0	0	0	0.00486958	0	0	0	0	0	0
0.1.5.5.1.1.5	Flavitalea	0	0	0	0	0	0	0	0	0	0	0	0	0	0	0	0	0	0	0	0	0	0	0	0	0	0	0	0	0	0	0	0	0	0	0	0	0	0	0	0	0	0	0	0	0	0	0	0
0.1.5.5.1.1.6	Hydrotalea	0	0	0	0	0	0	0	0	0	0	0	0	0	0	0	0	0	0	0	0	0	0	0	0	0	0	0	0	0	0	0	0	0	0	0	0	0	0	0	0	0	0	0	0	0	0	0	0
0.1.5.5.1.1.7	Niabella	0	0	0	0	0	0	0	0	0	0	0	0	0	0	0	0	0	0	0	0	0	0	0	0	0	0	0.00189129	0.00301714	0	0	0	0	0	0	0	0	0	0	0	0	0	0	0	0	0	0	0	0
0.1.5.5.1.1.8	Parasegetibacter	0	0	0	0	0	0	0	0	0	0	0	0	0	0	0	0	0	0	0	0	0	0	0	0	0	0	0	0	0	0	0	0	0	0	0	0	0	0	0	0	0	0	0	0	0	0	0	0
0.1.5.5.1.1.9	Sediminibacterium	0	0	0	0	0	0	0	0	0	0	0	0	0	0	0	0	0	0	0	0	0	0	0	0	0	0	0	0	0	0	0	0	0	0	0	0	0.00137944	0	0	0	0	0	0	0	0	0	0	0
0.1.5.5.1.1.10	Segetibacter	0	0	0	0	0	0	0	0	0	0	0	0	0	0	0	0	0	0	0	0	0	0	0	0	0	0	0	0	0	0	0	0	0	0	0	0	0.00275889	0	0	0	0	0	0	0	0	0	0	0
0.1.5.5.1.1.11	Terrimonas	0	0	0	0	0	0	0	0	0	0	0	0	0	0	0	0	0	0	0	0	0	0.00198161	0	0	0	0	0	0	0	0	0	0.00137747	0	0	0	0.00241144	0	0	0	0	0	0	0	0	0	0	0	0
0.1.5.5.1.1.12	unclassified	0	0	0.00245513	0	0	0	0	0.00157453	0	0	0	0	0	0	0	0	0	0	0	0	0	0	0	0	0	0	0.00567387	0	0	0	0	0.0041324	0	0	0.00109439	0.0434059	0.0275889	0	0	0	0	0.00324638	0	0	0	0	0.0021019	0
0.1.5.5.1.2	Cyclobacteriaceae	0	0	0	0	0	0	0	0	0	0	0	0	0	0	0	0	0	0	0	0	0	0	0	0	0	0	0	0	0	0	0	0	0	0	0	0	0	0	0	0	0	0	0	0	0	0	0	0
0.1.5.5.1.2.1	Algoriphagus	0	0	0	0	0	0	0	0	0	0	0	0	0	0	0	0	0	0	0	0	0	0	0	0	0	0	0	0	0	0	0	0	0	0	0	0	0	0	0	0	0	0	0	0	0	0	0	0
0.1.5.5.1.2.2	unclassified	0	0	0	0	0	0	0	0	0	0	0	0	0	0	0	0	0	0	0	0	0	0	0	0	0	0	0	0	0	0	0	0	0	0	0	0	0	0	0	0	0	0	0	0	0	0	0	0
0.1.5.5.1.3	Rhodothermaceae	0	0	0	0	0	0	0	0	0	0	0	0	0	0	0	0	0	0	0	0	0	0	0	0	0	0	0	0	0	0	0	0	0	0	0	0	0	0	0	0	0	0	0	0	0	0	0	0
0.1.5.5.1.3.1	unclassified	0	0	0	0	0	0	0	0	0	0	0	0	0	0	0	0	0	0	0	0	0	0	0	0	0	0	0	0	0	0	0	0	0	0	0	0	0	0	0	0	0	0	0	0	0	0	0	0
0.1.5.5.1.4	Saprospiraceae	0	0	0	0	0	0	0	0	0	0	0	0	0	0	0	0	0	0	0	0	0	0	0	0	0	0	0	0	0	0	0	0	0	0	0	0	0	0	0	0	0	0	0	0	0	0	0	0
0.1.5.5.1.4.1	unclassified	0	0	0	0	0	0	0	0	0	0	0	0	0	0	0	0	0	0	0	0	0	0	0	0	0	0	0	0	0	0	0	0	0	0	0	0	0	0	0	0	0	0	0	0	0	0	0	0
0.1.5.5.1.5	Sphingobacteriaceae	0	0.00611471	0	0	0	0	0	0	0	0	0	0	0	0	0	0	0	0	0	0.000915717	0	0.00990805	0.00161176	0	0	0	0	0	0	0.00115266	0.00190473	0.00964227	0	0	0	0.00964576	0.0206917	0	0	0	0	0.00649277	0	0	0	0	0.0231209	0
0.1.5.5.1.5.1	Arcticibacter	0	0	0	0	0	0	0	0	0	0	0	0	0	0	0	0	0	0	0	0	0	0	0	0	0	0	0	0	0	0	0	0	0	0	0	0	0	0	0	0	0	0	0	0	0	0	0	0
0.1.5.5.1.5.2	Mucilaginibacter	0	0	0	0	0	0	0	0	0	0	0	0	0	0	0	0	0	0	0	0	0	0	0	0	0	0	0	0	0	0	0	0.00137747	0	0	0	0.00241144	0.0110355	0	0	0	0	0.00162319	0	0	0	0	0	0
0.1.5.5.1.5.3	Nubsella	0	0	0	0	0	0	0	0	0	0	0	0	0	0	0	0	0	0	0	0	0	0	0	0	0	0	0	0	0	0	0	0	0	0	0	0	0.00137944	0	0	0	0	0	0	0	0	0	0	0
0.1.5.5.1.5.4	Pedobacter	0	0	0	0	0	0	0	0	0	0	0	0	0	0	0	0	0	0	0	0	0	0.00198161	0	0	0	0	0	0	0	0	0	0	0	0	0	0	0	0	0	0	0	0	0	0	0	0	0	0
0.1.5.5.1.5.5	Sphingobacterium	0	0.00611471	0	0	0	0	0	0	0	0	0	0	0	0	0	0	0	0	0	0	0	0.00792644	0.00161176	0	0	0	0	0	0	0.00115266	0.00190473	0.00688734	0	0	0	0	0.00551777	0	0	0	0	0.00162319	0	0	0	0	0.021019	0
0.1.5.5.1.5.6	unclassified	0	0	0	0	0	0	0	0	0	0	0	0	0	0	0	0	0	0	0	0.000915717	0	0	0	0	0	0	0	0	0	0	0	0.00137747	0	0	0	0.00723432	0.00275889	0	0	0	0	0.00324638	0	0	0	0	0.0021019	0
0.1.5.5.1.6	unclassified	0	0	0	0	0	0	0	0	0	0	0	0	0	0	0	0	0	0	0	0	0	0	0	0	0	0	0	0	0	0	0	0	0	0	0	0	0	0	0	0	0	0	0	0	0	0	0	0
0.1.5.5.1.6.1	unclassified	0	0	0	0	0	0	0	0	0	0	0	0	0	0	0	0	0	0	0	0	0	0	0	0	0	0	0	0	0	0	0	0	0	0	0	0	0	0	0	0	0	0	0	0	0	0	0	0
0.1.5.6	unclassified	0	0	0.00122757	0.158486	0.00462086	0.039325	0.00466734	0	0.023912	0.104466	0	0.00383208	0.0773246	0.3869	0	0.00680967	0	0.0328306	0.114158	0	0.0130922	0	0.0209529	0.00398692	0	0	0.00567387	0.0331885	0.00543626	0	0	0.00137747	0.0476872	0.0161538	0	0.00241144	0.00413833	0.0111156	0.0813849	0	0	0	0.107531	0	0	0	0.0042038	0.00844595
0.1.5.6.1	unclassified	0	0	0.00122757	0.158486	0.00462086	0.039325	0.00466734	0	0.023912	0.104466	0	0.00383208	0.0773246	0.3869	0	0.00680967	0	0.0328306	0.114158	0	0.0130922	0	0.0209529	0.00398692	0	0	0.00567387	0.0331885	0.00543626	0	0	0.00137747	0.0476872	0.0161538	0	0.00241144	0.00413833	0.0111156	0.0813849	0	0	0	0.107531	0	0	0	0.0042038	0.00844595
0.1.5.6.1.1	unclassified	0	0	0.00122757	0.158486	0.00462086	0.039325	0.00466734	0	0.023912	0.104466	0	0.00383208	0.0773246	0.3869	0	0.00680967	0	0.0328306	0.114158	0	0.0130922	0	0.0209529	0.00398692	0	0	0.00567387	0.0331885	0.00543626	0	0	0.00137747	0.0476872	0.0161538	0	0.00241144	0.00413833	0.0111156	0.0813849	0	0	0	0.107531	0	0	0	0.0042038	0.00844595
0.1.5.6.1.1.1	unclassified	0	0	0.00122757	0.158486	0.00462086	0.039325	0.00466734	0	0.023912	0.104466	0	0.00383208	0.0773246	0.3869	0	0.00680967	0	0.0328306	0.114158	0	0.0130922	0	0.0209529	0.00398692	0	0	0.00567387	0.0331885	0.00543626	0	0	0.00137747	0.0476872	0.0161538	0	0.00241144	0.00413833	0.0111156	0.0813849	0	0	0	0.107531	0	0	0	0.0042038	0.00844595
0.1.6	Candidatus_Saccharibacteria	0	0	0.00859296	2.64624	0	0	0	0.00629812	0.45911	0	0	0	0.182265	0.548262	0	0	0	0.0521427	0.0111374	0	0	0	0.327187	0	0	0	0.0113477	0.648685	0	0	0.0076189	0.00275493	0.132464	0	0	0.0168801	0.0358655	0.0778095	0	0.00112521	0	0.0194783	0.302199	0	0	0	0.0147133	0.00211149
0.1.6.1	unclassified	0	0	0.00859296	2.64624	0	0	0	0.00629812	0.45911	0	0	0	0.182265	0.548262	0	0	0	0.0521427	0.0111374	0	0	0	0.327187	0	0	0	0.0113477	0.648685	0	0	0.0076189	0.00275493	0.132464	0	0	0.0168801	0.0358655	0.0778095	0	0.00112521	0	0.0194783	0.302199	0	0	0	0.0147133	0.00211149
0.1.6.1.1	unclassified	0	0	0.00859296	2.64624	0	0	0	0.00629812	0.45911	0	0	0	0.182265	0.548262	0	0	0	0.0521427	0.0111374	0	0	0	0.327187	0	0	0	0.0113477	0.648685	0	0	0.0076189	0.00275493	0.132464	0	0	0.0168801	0.0358655	0.0778095	0	0.00112521	0	0.0194783	0.302199	0	0	0	0.0147133	0.00211149
0.1.6.1.1.1	unclassified	0	0	0.00859296	2.64624	0	0	0	0.00629812	0.45911	0	0	0	0.182265	0.548262	0	0	0	0.0521427	0.0111374	0	0	0	0.327187	0	0	0	0.0113477	0.648685	0	0	0.0076189	0.00275493	0.132464	0	0	0.0168801	0.0358655	0.0778095	0	0.00112521	0	0.0194783	0.302199	0	0	0	0.0147133	0.00211149
0.1.6.1.1.1.1	unclassified	0	0	0.00859296	2.64624	0	0	0	0.00629812	0.45911	0	0	0	0.182265	0.548262	0	0	0	0.0521427	0.0111374	0	0	0	0.327187	0	0	0	0.0113477	0.648685	0	0	0.0076189	0.00275493	0.132464	0	0	0.0168801	0.0358655	0.0778095	0	0.00112521	0	0.0194783	0.302199	0	0	0	0.0147133	0.00211149
0.1.7	Chlamydiae	0	0	0	0	0	0	0	0	0	0	0	0	0	0	0	0	0	0	0	0	0	0	0	0	0	0	0	0	0	0	0	0	0	0	0	0.00241144	0.00275889	0	0	0	0	0.00162319	0	0	0	0	0	0
0.1.7.1	Chlamydiia	0	0	0	0	0	0	0	0	0	0	0	0	0	0	0	0	0	0	0	0	0	0	0	0	0	0	0	0	0	0	0	0	0	0	0	0.00241144	0.00275889	0	0	0	0	0.00162319	0	0	0	0	0	0
0.1.7.1.1	Chlamydiales	0	0	0	0	0	0	0	0	0	0	0	0	0	0	0	0	0	0	0	0	0	0	0	0	0	0	0	0	0	0	0	0	0	0	0	0.00241144	0.00275889	0	0	0	0	0.00162319	0	0	0	0	0	0
0.1.7.1.1.1	Parachlamydiaceae	0	0	0	0	0	0	0	0	0	0	0	0	0	0	0	0	0	0	0	0	0	0	0	0	0	0	0	0	0	0	0	0	0	0	0	0.00241144	0.00275889	0	0	0	0	0	0	0	0	0	0	0
0.1.7.1.1.1.1	Parachlamydia	0	0	0	0	0	0	0	0	0	0	0	0	0	0	0	0	0	0	0	0	0	0	0	0	0	0	0	0	0	0	0	0	0	0	0	0	0	0	0	0	0	0	0	0	0	0	0	0
0.1.7.1.1.1.2	unclassified	0	0	0	0	0	0	0	0	0	0	0	0	0	0	0	0	0	0	0	0	0	0	0	0	0	0	0	0	0	0	0	0	0	0	0	0.00241144	0.00275889	0	0	0	0	0	0	0	0	0	0	0
0.1.7.1.1.2	unclassified	0	0	0	0	0	0	0	0	0	0	0	0	0	0	0	0	0	0	0	0	0	0	0	0	0	0	0	0	0	0	0	0	0	0	0	0	0	0	0	0	0	0.00162319	0	0	0	0	0	0
0.1.7.1.1.2.1	unclassified	0	0	0	0	0	0	0	0	0	0	0	0	0	0	0	0	0	0	0	0	0	0	0	0	0	0	0	0	0	0	0	0	0	0	0	0	0	0	0	0	0	0.00162319	0	0	0	0	0	0
0.1.8	Chloroflexi	0	0	0	0	0	0	0	0.00314906	0	0	0	0	0	0	0	0	0	0	0	0	0	0	0	0	0	0	0.00189129	0	0	0	0	0.00275493	0	0	0.00109439	0.0241144	0.0165533	0	0	0	0	0.0113623	0	0	0	0	0	0
0.1.8.1	Caldilineae	0	0	0	0	0	0	0	0	0	0	0	0	0	0	0	0	0	0	0	0	0	0	0	0	0	0	0	0	0	0	0	0	0	0	0	0	0	0	0	0	0	0	0	0	0	0	0	0
0.1.8.1.1	Caldilineales	0	0	0	0	0	0	0	0	0	0	0	0	0	0	0	0	0	0	0	0	0	0	0	0	0	0	0	0	0	0	0	0	0	0	0	0	0	0	0	0	0	0	0	0	0	0	0	0
0.1.8.1.1.1	Caldilineaceae	0	0	0	0	0	0	0	0	0	0	0	0	0	0	0	0	0	0	0	0	0	0	0	0	0	0	0	0	0	0	0	0	0	0	0	0	0	0	0	0	0	0	0	0	0	0	0	0
0.1.8.1.1.1.1	Caldilinea	0	0	0	0	0	0	0	0	0	0	0	0	0	0	0	0	0	0	0	0	0	0	0	0	0	0	0	0	0	0	0	0	0	0	0	0	0	0	0	0	0	0	0	0	0	0	0	0
0.1.8.1.1.1.2	Litorilinea	0	0	0	0	0	0	0	0	0	0	0	0	0	0	0	0	0	0	0	0	0	0	0	0	0	0	0	0	0	0	0	0	0	0	0	0	0	0	0	0	0	0	0	0	0	0	0	0
0.1.8.1.1.1.3	unclassified	0	0	0	0	0	0	0	0	0	0	0	0	0	0	0	0	0	0	0	0	0	0	0	0	0	0	0	0	0	0	0	0	0	0	0	0	0	0	0	0	0	0	0	0	0	0	0	0
0.1.8.2	Chloroflexia	0	0	0	0	0	0	0	0	0	0	0	0	0	0	0	0	0	0	0	0	0	0	0	0	0	0	0	0	0	0	0	0	0	0	0	0	0	0	0	0	0	0	0	0	0	0	0	0
0.1.8.2.1	Chloroflexales	0	0	0	0	0	0	0	0	0	0	0	0	0	0	0	0	0	0	0	0	0	0	0	0	0	0	0	0	0	0	0	0	0	0	0	0	0	0	0	0	0	0	0	0	0	0	0	0
0.1.8.2.1.1	Chloroflexaceae	0	0	0	0	0	0	0	0	0	0	0	0	0	0	0	0	0	0	0	0	0	0	0	0	0	0	0	0	0	0	0	0	0	0	0	0	0	0	0	0	0	0	0	0	0	0	0	0
0.1.8.2.1.1.1	Roseiflexus	0	0	0	0	0	0	0	0	0	0	0	0	0	0	0	0	0	0	0	0	0	0	0	0	0	0	0	0	0	0	0	0	0	0	0	0	0	0	0	0	0	0	0	0	0	0	0	0
0.1.8.2.1.1.2	unclassified	0	0	0	0	0	0	0	0	0	0	0	0	0	0	0	0	0	0	0	0	0	0	0	0	0	0	0	0	0	0	0	0	0	0	0	0	0	0	0	0	0	0	0	0	0	0	0	0
0.1.8.2.1.2	Oscillochloridaceae	0	0	0	0	0	0	0	0	0	0	0	0	0	0	0	0	0	0	0	0	0	0	0	0	0	0	0	0	0	0	0	0	0	0	0	0	0	0	0	0	0	0	0	0	0	0	0	0
0.1.8.2.1.2.1	Oscillochloris	0	0	0	0	0	0	0	0	0	0	0	0	0	0	0	0	0	0	0	0	0	0	0	0	0	0	0	0	0	0	0	0	0	0	0	0	0	0	0	0	0	0	0	0	0	0	0	0
0.1.8.2.1.3	unclassified	0	0	0	0	0	0	0	0	0	0	0	0	0	0	0	0	0	0	0	0	0	0	0	0	0	0	0	0	0	0	0	0	0	0	0	0	0	0	0	0	0	0	0	0	0	0	0	0
0.1.8.2.1.3.1	unclassified	0	0	0	0	0	0	0	0	0	0	0	0	0	0	0	0	0	0	0	0	0	0	0	0	0	0	0	0	0	0	0	0	0	0	0	0	0	0	0	0	0	0	0	0	0	0	0	0
0.1.8.2.2	Herpetosiphonales	0	0	0	0	0	0	0	0	0	0	0	0	0	0	0	0	0	0	0	0	0	0	0	0	0	0	0	0	0	0	0	0	0	0	0	0	0	0	0	0	0	0	0	0	0	0	0	0
0.1.8.2.2.1	Herpetosiphonaceae	0	0	0	0	0	0	0	0	0	0	0	0	0	0	0	0	0	0	0	0	0	0	0	0	0	0	0	0	0	0	0	0	0	0	0	0	0	0	0	0	0	0	0	0	0	0	0	0
0.1.8.2.2.1.1	Herpetosiphon	0	0	0	0	0	0	0	0	0	0	0	0	0	0	0	0	0	0	0	0	0	0	0	0	0	0	0	0	0	0	0	0	0	0	0	0	0	0	0	0	0	0	0	0	0	0	0	0
0.1.8.2.3	unclassified	0	0	0	0	0	0	0	0	0	0	0	0	0	0	0	0	0	0	0	0	0	0	0	0	0	0	0	0	0	0	0	0	0	0	0	0	0	0	0	0	0	0	0	0	0	0	0	0
0.1.8.2.3.1	unclassified	0	0	0	0	0	0	0	0	0	0	0	0	0	0	0	0	0	0	0	0	0	0	0	0	0	0	0	0	0	0	0	0	0	0	0	0	0	0	0	0	0	0	0	0	0	0	0	0
0.1.8.2.3.1.1	unclassified	0	0	0	0	0	0	0	0	0	0	0	0	0	0	0	0	0	0	0	0	0	0	0	0	0	0	0	0	0	0	0	0	0	0	0	0	0	0	0	0	0	0	0	0	0	0	0	0
0.1.8.3	Ktedonobacteria	0	0	0	0	0	0	0	0.00314906	0	0	0	0	0	0	0	0	0	0	0	0	0	0	0	0	0	0	0.00189129	0	0	0	0	0.00275493	0	0	0	0.0168801	0	0	0	0	0	0.00649277	0	0	0	0	0	0
0.1.8.3.1	Ktedonobacterales	0	0	0	0	0	0	0	0.00314906	0	0	0	0	0	0	0	0	0	0	0	0	0	0	0	0	0	0	0.00189129	0	0	0	0	0.00275493	0	0	0	0.0168801	0	0	0	0	0	0.00649277	0	0	0	0	0	0
0.1.8.3.1.1	Ktedonobacteraceae	0	0	0	0	0	0	0	0.00314906	0	0	0	0	0	0	0	0	0	0	0	0	0	0	0	0	0	0	0.00189129	0	0	0	0	0	0	0	0	0.00964576	0	0	0	0	0	0.00162319	0	0	0	0	0	0
0.1.8.3.1.1.1	Ktedonobacter	0	0	0	0	0	0	0	0.00314906	0	0	0	0	0	0	0	0	0	0	0	0	0	0	0	0	0	0	0.00189129	0	0	0	0	0	0	0	0	0.00964576	0	0	0	0	0	0.00162319	0	0	0	0	0	0
0.1.8.3.1.2	Thermosporotrichaceae	0	0	0	0	0	0	0	0	0	0	0	0	0	0	0	0	0	0	0	0	0	0	0	0	0	0	0	0	0	0	0	0	0	0	0	0	0	0	0	0	0	0.00162319	0	0	0	0	0	0
0.1.8.3.1.2.1	Thermosporothrix	0	0	0	0	0	0	0	0	0	0	0	0	0	0	0	0	0	0	0	0	0	0	0	0	0	0	0	0	0	0	0	0	0	0	0	0	0	0	0	0	0	0.00162319	0	0	0	0	0	0
0.1.8.3.1.3	unclassified	0	0	0	0	0	0	0	0	0	0	0	0	0	0	0	0	0	0	0	0	0	0	0	0	0	0	0	0	0	0	0	0.00275493	0	0	0	0.00723432	0	0	0	0	0	0.00324638	0	0	0	0	0	0
0.1.8.3.1.3.1	unclassified	0	0	0	0	0	0	0	0	0	0	0	0	0	0	0	0	0	0	0	0	0	0	0	0	0	0	0	0	0	0	0	0.00275493	0	0	0	0.00723432	0	0	0	0	0	0.00324638	0	0	0	0	0	0
0.1.8.3.2	unclassified	0	0	0	0	0	0	0	0	0	0	0	0	0	0	0	0	0	0	0	0	0	0	0	0	0	0	0	0	0	0	0	0	0	0	0	0	0	0	0	0	0	0	0	0	0	0	0	0
0.1.8.3.2.1	unclassified	0	0	0	0	0	0	0	0	0	0	0	0	0	0	0	0	0	0	0	0	0	0	0	0	0	0	0	0	0	0	0	0	0	0	0	0	0	0	0	0	0	0	0	0	0	0	0	0
0.1.8.3.2.1.1	unclassified	0	0	0	0	0	0	0	0	0	0	0	0	0	0	0	0	0	0	0	0	0	0	0	0	0	0	0	0	0	0	0	0	0	0	0	0	0	0	0	0	0	0	0	0	0	0	0	0
0.1.8.4	Thermomicrobia	0	0	0	0	0	0	0	0	0	0	0	0	0	0	0	0	0	0	0	0	0	0	0	0	0	0	0	0	0	0	0	0	0	0	0.00109439	0	0.0151739	0	0	0	0	0.00486958	0	0	0	0	0	0
0.1.8.4.1	Sphaerobacterales	0	0	0	0	0	0	0	0	0	0	0	0	0	0	0	0	0	0	0	0	0	0	0	0	0	0	0	0	0	0	0	0	0	0	0.00109439	0	0.0137944	0	0	0	0	0.00486958	0	0	0	0	0	0
0.1.8.4.1.1	Sphaerobacteraceae	0	0	0	0	0	0	0	0	0	0	0	0	0	0	0	0	0	0	0	0	0	0	0	0	0	0	0	0	0	0	0	0	0	0	0.00109439	0	0.0137944	0	0	0	0	0.00486958	0	0	0	0	0	0
0.1.8.4.1.1.1	Sphaerobacter	0	0	0	0	0	0	0	0	0	0	0	0	0	0	0	0	0	0	0	0	0	0	0	0	0	0	0	0	0	0	0	0	0	0	0.00109439	0	0.0137944	0	0	0	0	0.00486958	0	0	0	0	0	0
0.1.8.4.2	unclassified	0	0	0	0	0	0	0	0	0	0	0	0	0	0	0	0	0	0	0	0	0	0	0	0	0	0	0	0	0	0	0	0	0	0	0	0	0.00137944	0	0	0	0	0	0	0	0	0	0	0
0.1.8.4.2.1	unclassified	0	0	0	0	0	0	0	0	0	0	0	0	0	0	0	0	0	0	0	0	0	0	0	0	0	0	0	0	0	0	0	0	0	0	0	0	0.00137944	0	0	0	0	0	0	0	0	0	0	0
0.1.8.4.2.1.1	unclassified	0	0	0	0	0	0	0	0	0	0	0	0	0	0	0	0	0	0	0	0	0	0	0	0	0	0	0	0	0	0	0	0	0	0	0	0	0.00137944	0	0	0	0	0	0	0	0	0	0	0
0.1.8.5	unclassified	0	0	0	0	0	0	0	0	0	0	0	0	0	0	0	0	0	0	0	0	0	0	0	0	0	0	0	0	0	0	0	0	0	0	0	0.00723432	0.00137944	0	0	0	0	0	0	0	0	0	0	0
0.1.8.5.1	unclassified	0	0	0	0	0	0	0	0	0	0	0	0	0	0	0	0	0	0	0	0	0	0	0	0	0	0	0	0	0	0	0	0	0	0	0	0.00723432	0.00137944	0	0	0	0	0	0	0	0	0	0	0
0.1.8.5.1.1	unclassified	0	0	0	0	0	0	0	0	0	0	0	0	0	0	0	0	0	0	0	0	0	0	0	0	0	0	0	0	0	0	0	0	0	0	0	0.00723432	0.00137944	0	0	0	0	0	0	0	0	0	0	0
0.1.8.5.1.1.1	unclassified	0	0	0	0	0	0	0	0	0	0	0	0	0	0	0	0	0	0	0	0	0	0	0	0	0	0	0	0	0	0	0	0	0	0	0	0.00723432	0.00137944	0	0	0	0	0	0	0	0	0	0	0
0.1.9	Deinococcus-Thermus	0	0	0	0	0	0	0	0	0	0	0	0	0	0	0	0	0	0	0	0	0	0	0	0	0	0	0	0	0	0	0	0	0	0	0	0	0	0	0	0	0	0.00162319	0	0	0	0	0	0
0.1.9.1	Deinococci	0	0	0	0	0	0	0	0	0	0	0	0	0	0	0	0	0	0	0	0	0	0	0	0	0	0	0	0	0	0	0	0	0	0	0	0	0	0	0	0	0	0.00162319	0	0	0	0	0	0
0.1.9.1.1	Deinococcales	0	0	0	0	0	0	0	0	0	0	0	0	0	0	0	0	0	0	0	0	0	0	0	0	0	0	0	0	0	0	0	0	0	0	0	0	0	0	0	0	0	0.00162319	0	0	0	0	0	0
0.1.9.1.1.1	Deinococcaceae	0	0	0	0	0	0	0	0	0	0	0	0	0	0	0	0	0	0	0	0	0	0	0	0	0	0	0	0	0	0	0	0	0	0	0	0	0	0	0	0	0	0.00162319	0	0	0	0	0	0
0.1.9.1.1.1.1	Deinococcus	0	0	0	0	0	0	0	0	0	0	0	0	0	0	0	0	0	0	0	0	0	0	0	0	0	0	0	0	0	0	0	0	0	0	0	0	0	0	0	0	0	0.00162319	0	0	0	0	0	0
0.1.9.1.1.1.2	unclassified	0	0	0	0	0	0	0	0	0	0	0	0	0	0	0	0	0	0	0	0	0	0	0	0	0	0	0	0	0	0	0	0	0	0	0	0	0	0	0	0	0	0	0	0	0	0	0	0
0.1.9.1.1.2	Trueperaceae	0	0	0	0	0	0	0	0	0	0	0	0	0	0	0	0	0	0	0	0	0	0	0	0	0	0	0	0	0	0	0	0	0	0	0	0	0	0	0	0	0	0	0	0	0	0	0	0
0.1.9.1.1.2.1	Truepera	0	0	0	0	0	0	0	0	0	0	0	0	0	0	0	0	0	0	0	0	0	0	0	0	0	0	0	0	0	0	0	0	0	0	0	0	0	0	0	0	0	0	0	0	0	0	0	0
0.1.10	Firmicutes	67.8784	6.68949	90.8681	50.1009	9.0615	71.185	23.9038	60.2809	50.9828	50.3765	98.7091	77.9081	63.2432	40.9968	99.0521	9.49041	92.003	31.2238	18.8055	98.8151	13.7019	58.295	45.1647	54.9238	98.7542	29.6425	57.2928	39.8383	43.7075	98.2906	22.4091	74.2648	54.9701	21.5061	98.9483	24.1337	89.6831	55.0261	49.0817	96.3734	52.7875	78.0268	64.9857	14.4329	99.8247	18.7943	60.8963	28.7796
0.1.10.1	Bacilli	67.8511	5.09967	88.9065	34.6821	0.776304	12.849	6.53894	55.6959	39.4261	3.43162	98.6831	1.37572	40.0873	0.0550095	99.019	0.519805	91.8347	28.5974	5.8193	98.7848	1.16708	58.1028	43.9301	1.32366	98.7136	24.8599	52.7083	27.0245	4.72683	98.2537	22.3139	73.5127	46.3519	9.69766	98.9056	23.3355	87.5547	54.374	2.47014	96.3386	41.717	70.5504	62.4773	9.49949	99.791	17.8471	57.3714	4.69595
0.1.10.1.1	Bacillales	67.6092	4.91317	88.2952	0.898089	0.383531	11.8744	6.20756	53.1467	5.34912	0.126148	98.376	1.00592	0.706967	0.0146692	98.7031	0.444898	83.9129	3.13822	0.167061	98.4735	0.662091	34.157	4.21797	0.123595	98.3615	24.5249	51.9972	3.84987	4.5583	97.9171	21.7634	73.1187	6.92789	7.59228	98.5718	18.0593	86.996	0.113009	1.19218	95.9864	40.5027	68.6107	26.6287	8.24225	99.4673	17.6236	40.615	0.0464527
0.1.10.1.1.1	Alicyclobacillaceae	0	0.00611471	0	0	0	0	0	0	0	0	0	0	0	0	0	0	0	0	0	0	0	0	0	0	0	0	0.013239	0	0	0	0	0	0	0	0	0	0.00413833	0	0	0	0	0	0	0	0	0	0	0
0.1.10.1.1.1.1	Alicyclobacillus	0	0	0	0	0	0	0	0	0	0	0	0	0	0	0	0	0	0	0	0	0	0	0	0	0	0	0	0	0	0	0	0	0	0	0	0	0	0	0	0	0	0	0	0	0	0	0	0
0.1.10.1.1.1.2	Tumebacillus	0	0.00611471	0	0	0	0	0	0	0	0	0	0	0	0	0	0	0	0	0	0	0	0	0	0	0	0	0.013239	0	0	0	0	0	0	0	0	0	0.00413833	0	0	0	0	0	0	0	0	0	0	0
0.1.10.1.1.2	Bacillaceae_1	0	0	0	0	0	0	0	0	0	0	0	0	0	0	0	0	0	0	0	0	0	0.00198161	0	0	0	0	0	0	0	0	0.00380945	0.00275493	0	0	0	0.00723432	0.0110355	0	0	0	0	0.00324638	0	0	0	0	0.0021019	0
0.1.10.1.1.2.1	Anoxybacillus	0	0	0	0	0	0	0	0	0	0	0	0	0	0	0	0	0	0	0	0	0	0	0	0	0	0	0	0	0	0	0	0	0	0	0	0	0	0	0	0	0	0	0	0	0	0	0	0
0.1.10.1.1.2.2	Bacillus	0	0	0	0	0	0	0	0	0	0	0	0	0	0	0	0	0	0	0	0	0	0	0	0	0	0	0	0	0	0	0.00380945	0.00275493	0	0	0	0.00241144	0.0110355	0	0	0	0	0.00324638	0	0	0	0	0.0021019	0
0.1.10.1.1.2.3	Domibacillus	0	0	0	0	0	0	0	0	0	0	0	0	0	0	0	0	0	0	0	0	0	0	0	0	0	0	0	0	0	0	0	0	0	0	0	0	0	0	0	0	0	0	0	0	0	0	0	0
0.1.10.1.1.2.4	Geobacillus	0	0	0	0	0	0	0	0	0	0	0	0	0	0	0	0	0	0	0	0	0	0.00198161	0	0	0	0	0	0	0	0	0	0	0	0	0	0	0	0	0	0	0	0	0	0	0	0	0	0
0.1.10.1.1.2.5	unclassified	0	0	0	0	0	0	0	0	0	0	0	0	0	0	0	0	0	0	0	0	0	0	0	0	0	0	0	0	0	0	0	0	0	0	0	0.00482288	0	0	0	0	0	0	0	0	0	0	0	0
0.1.10.1.1.3	Bacillaceae_2	0	0	0	0	0	0	0	0	0	0	0	0	0	0	0	0	0	0	0	0	0	0	0	0	0	0	0	0	0	0	0	0	0	0	0	0	0.00137944	0	0	0	0	0	0	0	0	0	0	0
0.1.10.1.1.3.1	Gracilibacillus	0	0	0	0	0	0	0	0	0	0	0	0	0	0	0	0	0	0	0	0	0	0	0	0	0	0	0	0	0	0	0	0	0	0	0	0	0	0	0	0	0	0	0	0	0	0	0	0
0.1.10.1.1.3.2	Marinococcus	0	0	0	0	0	0	0	0	0	0	0	0	0	0	0	0	0	0	0	0	0	0	0	0	0	0	0	0	0	0	0	0	0	0	0	0	0	0	0	0	0	0	0	0	0	0	0	0
0.1.10.1.1.3.3	Oceanobacillus	0	0	0	0	0	0	0	0	0	0	0	0	0	0	0	0	0	0	0	0	0	0	0	0	0	0	0	0	0	0	0	0	0	0	0	0	0	0	0	0	0	0	0	0	0	0	0	0
0.1.10.1.1.3.4	Sinobaca	0	0	0	0	0	0	0	0	0	0	0	0	0	0	0	0	0	0	0	0	0	0	0	0	0	0	0	0	0	0	0	0	0	0	0	0	0	0	0	0	0	0	0	0	0	0	0	0
0.1.10.1.1.3.5	Vulcanibacillus	0	0	0	0	0	0	0	0	0	0	0	0	0	0	0	0	0	0	0	0	0	0	0	0	0	0	0	0	0	0	0	0	0	0	0	0	0	0	0	0	0	0	0	0	0	0	0	0
0.1.10.1.1.3.6	unclassified	0	0	0	0	0	0	0	0	0	0	0	0	0	0	0	0	0	0	0	0	0	0	0	0	0	0	0	0	0	0	0	0	0	0	0	0	0.00137944	0	0	0	0	0	0	0	0	0	0	0
0.1.10.1.1.4	Bacillales_Incertae_Sedis_X	0	0	0	0	0	0	0	0	0	0	0	0	0	0	0	0	0	0	0	0	0	0	0	0	0	0	0	0	0	0	0	0	0	0	0	0	0	0	0	0	0	0	0	0	0	0	0	0
0.1.10.1.1.4.1	Thermicanus	0	0	0	0	0	0	0	0	0	0	0	0	0	0	0	0	0	0	0	0	0	0	0	0	0	0	0	0	0	0	0	0	0	0	0	0	0	0	0	0	0	0	0	0	0	0	0	0
0.1.10.1.1.5	Bacillales_Incertae_Sedis_XI	0	0	0.0135032	0.871674	0.00231043	0	0.0116683	5.27625	5.26542	0	0	0.00191604	0.673828	0.00183365	0	0	0	3.08414	0	0	0	0.00792644	4.1535	0	0	0	0.0416084	3.65979	0	0	0	0.0082648	6.80867	0.00538459	0	0	0.0110355	0.101893	0	0.00112521	0	0.144464	26.4433	0	0	0.00242884	0.063057	0.00422297
0.1.10.1.1.5.1	Gemella	0	0	0.0135032	0.871674	0.00231043	0	0.0116683	5.27625	5.26542	0	0	0.00191604	0.673828	0.00183365	0	0	0	3.08414	0	0	0	0.00792644	4.1535	0	0	0	0.0416084	3.65979	0	0	0	0.0082648	6.80867	0.00538459	0	0	0.0110355	0.101893	0	0.00112521	0	0.144464	26.4433	0	0	0.00242884	0.063057	0.00422297
0.1.10.1.1.6	Bacillales_Incertae_Sedis_XII	0	0.00611471	0.0036827	0	0	0	0	0.00314906	0	0	0.0013013	0	0	0	0	0	0	0	0	0	0	0.00198161	0	0	0.00150457	0.00577601	0	0	0.00543626	0	0.055237	0.0082648	0	0.0242307	0	0.0241144	0.00275889	0	0	0	0.00567424	0.00486958	0	0.00597265	0	0	0	0
0.1.10.1.1.6.1	Exiguobacterium	0	0.00611471	0.0036827	0	0	0	0	0.00314906	0	0	0.0013013	0	0	0	0	0	0	0	0	0	0	0.00198161	0	0	0.00150457	0.00577601	0	0	0.00543626	0	0.055237	0.0082648	0	0.0242307	0	0.0241144	0.00275889	0	0	0	0.00567424	0.00486958	0	0.00597265	0	0	0	0
0.1.10.1.1.7	Listeriaceae	0	0	0	0	0	0	0	0	0	0	0	0	0	0	0	0	0	0	0	0	0	0	0	0	0	0	0	0	0	0	0	0	0	0	0	0	0	0	0	0	0	0	0	0	0	0	0	0
0.1.10.1.1.7.1	Brochothrix	0	0	0	0	0	0	0	0	0	0	0	0	0	0	0	0	0	0	0	0	0	0	0	0	0	0	0	0	0	0	0	0	0	0	0	0	0	0	0	0	0	0	0	0	0	0	0	0
0.1.10.1.1.7.2	Listeria	0	0	0	0	0	0	0	0	0	0	0	0	0	0	0	0	0	0	0	0	0	0	0	0	0	0	0	0	0	0	0	0	0	0	0	0	0	0	0	0	0	0	0	0	0	0	0	0
0.1.10.1.1.8	Paenibacillaceae_1	0	0	0.00122757	0	0	0	0	0	0	0	0	0	0	0	0	0	0	0	0	0	0	0	0	0	0	0	0.00567387	0	0	0	0	0.00550987	0	0	0	0.0120572	0.00413833	0	0	0	0	0.00162319	0	0	0	0	0	0
0.1.10.1.1.8.1	Brevibacillus	0	0	0.00122757	0	0	0	0	0	0	0	0	0	0	0	0	0	0	0	0	0	0	0	0	0	0	0	0	0	0	0	0	0.00550987	0	0	0	0	0	0	0	0	0	0	0	0	0	0	0	0
0.1.10.1.1.8.2	Cohnella	0	0	0	0	0	0	0	0	0	0	0	0	0	0	0	0	0	0	0	0	0	0	0	0	0	0	0	0	0	0	0	0	0	0	0	0	0	0	0	0	0	0.00162319	0	0	0	0	0	0
0.1.10.1.1.8.3	Fontibacillus	0	0	0	0	0	0	0	0	0	0	0	0	0	0	0	0	0	0	0	0	0	0	0	0	0	0	0	0	0	0	0	0	0	0	0	0	0	0	0	0	0	0	0	0	0	0	0	0
0.1.10.1.1.8.4	Paenibacillus	0	0	0	0	0	0	0	0	0	0	0	0	0	0	0	0	0	0	0	0	0	0	0	0	0	0	0	0	0	0	0	0	0	0	0	0	0.00275889	0	0	0	0	0	0	0	0	0	0	0
0.1.10.1.1.8.5	Saccharibacillus	0	0	0	0	0	0	0	0	0	0	0	0	0	0	0	0	0	0	0	0	0	0	0	0	0	0	0	0	0	0	0	0	0	0	0	0	0	0	0	0	0	0	0	0	0	0	0	0
0.1.10.1.1.8.6	unclassified	0	0	0	0	0	0	0	0	0	0	0	0	0	0	0	0	0	0	0	0	0	0	0	0	0	0	0.00567387	0	0	0	0	0	0	0	0	0.0120572	0.00137944	0	0	0	0	0	0	0	0	0	0	0
0.1.10.1.1.9	Planococcaceae	0	0	0	0	0	0	0	0	0	0	0	0	0	0	0.00110096	0	0	0	0	0	0	0	0	0	0	0	0	0	0	0	0.0152378	0.0123972	0	0	0	0	0.00275889	0	0	0	0	0	0	0	0	0.00242884	0.0042038	0
0.1.10.1.1.9.1	Caryophanon	0	0	0	0	0	0	0	0	0	0	0	0	0	0	0	0	0	0	0	0	0	0	0	0	0	0	0	0	0	0	0	0	0	0	0	0	0	0	0	0	0	0	0	0	0	0	0	0
0.1.10.1.1.9.2	Chryseomicrobium	0	0	0	0	0	0	0	0	0	0	0	0	0	0	0	0	0	0	0	0	0	0	0	0	0	0	0	0	0	0	0.0076189	0.0041324	0	0	0	0	0	0	0	0	0	0	0	0	0	0.00242884	0.0021019	0
0.1.10.1.1.9.3	Lysinibacillus	0	0	0	0	0	0	0	0	0	0	0	0	0	0	0	0	0	0	0	0	0	0	0	0	0	0	0	0	0	0	0	0.00275493	0	0	0	0	0	0	0	0	0	0	0	0	0	0	0	0
0.1.10.1.1.9.4	Paenisporosarcina	0	0	0	0	0	0	0	0	0	0	0	0	0	0	0	0	0	0	0	0	0	0	0	0	0	0	0	0	0	0	0	0	0	0	0	0	0	0	0	0	0	0	0	0	0	0	0	0
0.1.10.1.1.9.5	Planococcus	0	0	0	0	0	0	0	0	0	0	0	0	0	0	0	0	0	0	0	0	0	0	0	0	0	0	0	0	0	0	0	0	0	0	0	0	0	0	0	0	0	0	0	0	0	0	0	0
0.1.10.1.1.9.6	Planomicrobium	0	0	0	0	0	0	0	0	0	0	0	0	0	0	0	0	0	0	0	0	0	0	0	0	0	0	0	0	0	0	0	0.00550987	0	0	0	0	0	0	0	0	0	0	0	0	0	0	0	0
0.1.10.1.1.9.7	Rummeliibacillus	0	0	0	0	0	0	0	0	0	0	0	0	0	0	0	0	0	0	0	0	0	0	0	0	0	0	0	0	0	0	0	0	0	0	0	0	0	0	0	0	0	0	0	0	0	0	0	0
0.1.10.1.1.9.8	Sporosarcina	0	0	0	0	0	0	0	0	0	0	0	0	0	0	0	0	0	0	0	0	0	0	0	0	0	0	0	0	0	0	0	0	0	0	0	0	0.00275889	0	0	0	0	0	0	0	0	0	0	0
0.1.10.1.1.9.9	unclassified	0	0	0	0	0	0	0	0	0	0	0	0	0	0	0.00110096	0	0	0	0	0	0	0	0	0	0	0	0	0	0	0	0.0076189	0	0	0	0	0	0	0	0	0	0	0	0	0	0	0	0.0021019	0
0.1.10.1.1.10	Staphylococcaceae	67.4041	4.87343	87.9883	0.00720392	0.381221	11.8266	6.16322	47.3587	0.0143472	0.122206	98.0806	0.998256	0.0110464	0.0128356	98.3904	0.440359	83.5932	0.0135185	0.164277	98.1933	0.648998	34.0124	0.0177294	0.123595	98.0049	24.4181	51.7381	0.0241371	4.5284	97.614	21.5958	72.8184	0.018545	7.53574	98.2326	17.9315	86.6401	0.00926303	1.18558	95.7287	40.3098	68.1935	0.0203938	8.18252	99.1953	17.5678	40.3859	0.0422297
0.1.10.1.1.10.1	Jeotgalicoccus	0	0	0	0	0	0	0	0.00629812	0	0	0	0	0	0	0	0	0	0	0	0.000915717	0	0.00396322	0	0	0	0	0.00567387	0	0	0	0.00952363	0.00964227	0	0	0	0.115749	0.0137944	0	0	0	0	0.00162319	0	0	0	0.0170018	0.0168152	0
0.1.10.1.1.10.2	Macrococcus	0	0	0	0	0	0	0	0	0	0	0	0	0	0	0	0	0	0	0	0	0	0	0	0	0	0	0	0	0	0	0	0.00964227	0	0	0	0	0	0	0	0	0.00283712	0	0	0	0	0	0.0021019	0
0.1.10.1.1.10.3	Nosocomiicoccus	0	0	0	0	0	0	0	0	0	0	0	0	0	0	0	0	0	0	0	0.000915717	0	0	0	0	0	0	0	0	0	0	0	0	0	0	0.00109439	0	0	0	0	0	0	0	0	0	0	0	0	0
0.1.10.1.1.10.4	Salinicoccus	0	0	0	0	0	0	0	0.00157453	0	0	0	0	0	0	0	0	0	0	0	0	0	0	0	0	0	0	0	0	0	0	0	0.0082648	0	0	0	0.0192915	0.00689722	0	0	0	0	0.00162319	0	0	0	0	0.0021019	0
0.1.10.1.1.10.5	Staphylococcus	67.2654	4.85814	87.8176	0.00720392	0.37891	11.8146	6.15622	47.2627	0.0143472	0.122206	97.9166	0.994424	0.0110464	0.0128356	98.2253	0.440359	83.4227	0.0135185	0.164277	98.0028	0.647128	33.9569	0.0177294	0.123595	97.8304	24.3747	51.6379	0.0241371	4.52569	97.4549	21.5596	72.6573	0.018545	7.52766	98.0399	17.7265	86.4566	0.00926303	1.18338	95.561	40.2389	68.0799	0.0203938	8.17954	99.0132	17.5046	40.2913	0.0422297
0.1.10.1.1.10.6	unclassified	0.138716	0.0152868	0.170632	0	0.00231043	0.0119685	0.007001	0.0881737	0	0	0.163964	0.00383208	0	0	0.165144	0	0.170507	0	0	0.188638	0.00187031	0.0515219	0	0	0.174531	0.04332	0.0945644	0	0.00271813	0.159067	0.0266662	0.133614	0	0.00807689	0.191518	0.0699318	0.162774	0	0.00219959	0.167657	0.0680909	0.110377	0	0.00298632	0.18207	0.0461479	0.0735665	0
0.1.10.1.1.11	Thermoactinomycetaceae_1	0	0	0	0	0	0	0	0	0	0	0	0	0	0	0	0	0	0	0	0	0	0	0	0	0	0	0	0	0	0	0	0	0	0	0	0	0	0	0	0	0	0	0	0	0	0	0	0
0.1.10.1.1.11.1	Shimazuella	0	0	0	0	0	0	0	0	0	0	0	0	0	0	0	0	0	0	0	0	0	0	0	0	0	0	0	0	0	0	0	0	0	0	0	0	0	0	0	0	0	0	0	0	0	0	0	0
0.1.10.1.1.11.2	Thermoactinomyces	0	0	0	0	0	0	0	0	0	0	0	0	0	0	0	0	0	0	0	0	0	0	0	0	0	0	0	0	0	0	0	0	0	0	0	0	0	0	0	0	0	0	0	0	0	0	0	0
0.1.10.1.1.11.3	unclassified	0	0	0	0	0	0	0	0	0	0	0	0	0	0	0	0	0	0	0	0	0	0	0	0	0	0	0	0	0	0	0	0	0	0	0	0	0	0	0	0	0	0	0	0	0	0	0	0
0.1.10.1.1.12	Thermoactinomycetaceae_2	0	0	0	0	0	0	0	0	0	0	0	0	0	0	0	0	0	0	0	0	0	0	0	0	0	0	0	0	0	0	0	0	0	0	0	0	0	0	0	0	0	0	0	0	0	0	0	0
0.1.10.1.1.12.1	Planifilum	0	0	0	0	0	0	0	0	0	0	0	0	0	0	0	0	0	0	0	0	0	0	0	0	0	0	0	0	0	0	0	0	0	0	0	0	0	0	0	0	0	0	0	0	0	0	0	0
0.1.10.1.1.13	unclassified	0.20511	0.0275162	0.288478	0.0192105	0	0.0478739	0.0326713	0.508573	0.0693448	0.00394213	0.294095	0.00574812	0.0220927	0	0.311571	0.00453978	0.3197	0.0405554	0.00278435	0.28021	0.0130922	0.132768	0.046741	0	0.355079	0.10108	0.198585	0.165943	0.0244632	0.303149	0.0933316	0.263096	0.100673	0.026923	0.339261	0.0844004	0.318651	0.00185261	0.00659877	0.256549	0.18725	0.262957	0.165004	0.0537538	0.27198	0.0510055	0.159744	0
0.1.10.1.1.13.1	unclassified	0.20511	0.0275162	0.288478	0.0192105	0	0.0478739	0.0326713	0.508573	0.0693448	0.00394213	0.294095	0.00574812	0.0220927	0	0.311571	0.00453978	0.3197	0.0405554	0.00278435	0.28021	0.0130922	0.132768	0.046741	0	0.355079	0.10108	0.198585	0.165943	0.0244632	0.303149	0.0933316	0.263096	0.100673	0.026923	0.339261	0.0844004	0.318651	0.00185261	0.00659877	0.256549	0.18725	0.262957	0.165004	0.0537538	0.27198	0.0510055	0.159744	0
0.1.10.1.2	Lactobacillales	0	0.100893	0.233238	33.6111	0.37429	0.916443	0.249702	2.24843	33.6609	3.29562	0.00390391	0.339139	39.1124	0.0385067	0.00330287	0.0567472	7.31833	25.2235	5.6049	0.00274715	0.482541	23.6089	39.5574	1.19209	0.0060183	0.179056	0.402844	22.7673	0.11688	0.0126792	0.447611	0.0978002	39.0399	1.98153	0.00875513	5.11225	0.176569	54.1999	1.24937	0.0101269	0.797231	1.568	35.3999	1.12883	0.00449554	0.0947246	16.4306	4.64527
0.1.10.1.2.1	Aerococcaceae	0	0.0733765	0.00613783	0.0192105	0.360427	0	0.240368	0.0803011	0.0071736	3.20101	0	0.235673	0	0.00550095	0	0.0499376	0.00224351	0.00193121	5.41835	0	0.475059	0.0158529	0.00644704	0.797385	0	0.0953041	0.0151303	0.02112	0.0869802	0.00230532	0.323803	0.0495888	0.00264929	1.94922	0.00328317	4.94345	0.0455216	0.00555782	0.497108	0.00225043	0.766023	0.259711	0.00741592	1.11688	0.00224777	0.0850092	0.0672608	0
0.1.10.1.2.1.1	Abiotrophia	0	0	0	0.0192105	0	0	0.00233367	0.0677048	0.0071736	0	0	0	0	0	0	0	0	0.00193121	0	0	0	0	0.00644704	0	0	0	0.00945644	0.0181028	0	0	0.00380945	0.00137747	0.00264929	0	0	0	0.00275889	0.00555782	0	0	0	0.0616813	0.00741592	0	0.00112389	0	0.0147133	0
0.1.10.1.2.1.2	Aerococcus	0	0.0122294	0.00613783	0	0	0	0	0.00787265	0	0	0	0	0	0	0	0	0.00112176	0	0	0	0.00374063	0.0158529	0	0	0	0.037544	0.00567387	0	0.00271813	0.00230532	0.281899	0.0399466	0	0.0026923	0.00109439	4.86387	0.0331066	0	0	0.00112521	0.453939	0.185044	0	0.0507675	0.00112389	0.0728651	0.0336304	0
0.1.10.1.2.1.3	Dolosicoccus	0	0	0	0	0	0	0	0	0	0	0	0	0	0	0	0	0	0	0	0	0	0	0	0	0	0	0	0	0	0	0	0	0	0	0	0	0	0	0	0	0	0	0	0	0	0	0	0
0.1.10.1.2.1.4	Eremococcus	0	0.0489177	0	0	0.221801	0	0.0373387	0.00314906	0	1.08014	0	0.21268	0	0	0	0.00453978	0	0	0.00278435	0	0	0	0	0	0	0.0490961	0	0	0.00543626	0	0	0	0	0.0484614	0	0.021703	0	0	0.492708	0	0.212784	0.00162319	0	0.223974	0	0	0	0
0.1.10.1.2.1.5	Facklamia	0	0.00611471	0	0	0.110901	0	0.198362	0.00157453	0	2.02231	0	0.0095802	0	0.00550095	0	0.0317785	0.00112176	0	4.59975	0	0.460097	0	0	0.785424	0	0.00577601	0	0	0.0733895	0	0.0380945	0.00688734	0	1.25192	0.00218878	0.0289373	0.0096561	0	0.00439918	0.00112521	0.0652538	0.00649277	0	0.761512	0	0.0121442	0.0189171	0
0.1.10.1.2.1.6	Globicatella	0	0	0	0	0	0	0	0	0	0	0	0	0	0	0	0	0	0	0	0	0	0	0	0	0	0	0	0	0	0	0	0	0	0	0	0	0	0	0	0	0	0	0	0	0	0	0	0
0.1.10.1.2.1.7	Ignavigranum	0	0	0	0	0	0	0	0	0	0	0	0	0	0	0	0	0	0	0	0	0	0	0	0	0	0	0	0	0	0	0	0	0	0	0	0	0	0	0	0	0	0	0	0	0	0	0	0
0.1.10.1.2.1.8	unclassified	0	0.00611471	0	0	0.0277252	0	0.00233367	0	0	0.0985532	0	0.0134123	0	0	0	0.0136193	0	0	0.815815	0	0.0112219	0	0	0.0119608	0	0.002888	0	0.00301714	0.00543626	0	0	0.00137747	0	0.646151	0	0.0289373	0	0	0	0	0.0340455	0.00486958	0	0.0806307	0	0	0	0
0.1.10.1.2.2	Carnobacteriaceae	0	0	0.0257789	1.38075	0.00231043	0	0	0.124388	3.40268	0	0	0	1.27586	0	0	0	0.00224351	1.85203	0.0055687	0	0	23.5435	0.319128	0.00398692	0.00150457	0.00577601	0.0643038	1.29737	0.00271813	0	0.041904	0.0041324	1.12595	0.00538459	0.00109439	0.0120572	0.02483	0.665086	0	0.00112521	0.00283712	0.07629	1.03081	0	0	0.00242884	15.9261	0.00211149
0.1.10.1.2.2.1	Alkalibacterium	0	0	0	0	0	0	0	0	0	0	0	0	0	0	0	0	0	0	0	0	0	0	0	0	0	0	0	0	0	0	0	0	0	0	0	0	0	0	0	0	0	0	0	0	0	0	0	0
0.1.10.1.2.2.2	Alloiococcus	0	0	0.00245513	0	0	0	0	0	0	0	0	0	0	0	0	0	0	0	0	0	0	0	0	0	0	0	0.0151303	0	0	0	0	0	0	0	0	0	0	0	0	0	0	0	0	0	0	0	0	0
0.1.10.1.2.2.3	Atopococcus	0	0	0	0	0	0	0	0	0	0	0	0	0	0	0	0	0	0	0	0	0	0	0	0	0	0	0	0	0	0	0	0	0	0	0	0	0	0	0	0	0	0	0	0	0	0	0	0
0.1.10.1.2.2.4	Atopostipes	0	0	0	0	0	0	0	0	0	0	0	0	0	0	0	0	0	0	0	0	0	0	0	0	0	0	0	0	0	0	0	0	0	0	0	0	0	0	0	0	0	0	0	0	0	0	0	0
0.1.10.1.2.2.5	Carnobacterium	0	0	0	0	0	0	0	0	0	0	0	0	0	0	0	0	0	0	0	0	0	0	0	0	0	0	0	0	0	0	0	0	0	0	0	0	0	0	0	0	0	0	0	0	0	0	0	0
0.1.10.1.2.2.6	Desemzia	0	0	0	0	0	0	0	0	0	0	0	0	0	0	0	0	0	0	0.00278435	0	0	0	0	0	0	0	0	0	0	0	0	0	0	0	0	0	0	0	0	0	0	0	0	0	0	0	0	0
0.1.10.1.2.2.7	Dolosigranulum	0	0	0	0	0	0	0	0.00314906	0	0	0	0	0	0	0	0	0	0.00193121	0.00278435	0	0	23.4226	0	0	0	0	0	0.00301714	0.00271813	0	0	0	0	0	0	0	0	0	0	0	0	0	0	0	0	0	15.8126	0
0.1.10.1.2.2.8	Granulicatella	0	0	0.0220962	1.2943	0	0	0	0.119664	3.2329	0	0	0	1.22339	0	0	0	0.00112176	1.79796	0	0	0	0	0.307846	0.00398692	0.00150457	0.00577601	0.0472822	1.26116	0	0	0.041904	0	1.05971	0.00538459	0	0.0120572	0.0234505	0.64656	0	0.00112521	0.00283712	0.0746668	1.00857	0	0	0	0.0315285	0.00211149
0.1.10.1.2.2.9	Lacticigenium	0	0	0	0	0	0	0	0	0	0	0	0	0	0	0	0	0	0	0	0	0	0	0	0	0	0	0	0	0	0	0	0	0	0	0	0	0	0	0	0	0	0	0	0	0	0	0	0
0.1.10.1.2.2.10	Marinilactibacillus	0	0	0	0	0	0	0	0	0	0	0	0	0	0	0	0	0	0	0	0	0	0	0	0	0	0	0	0	0	0	0	0	0	0	0	0	0	0	0	0	0	0	0	0	0	0	0	0
0.1.10.1.2.2.11	Trichococcus	0	0	0	0	0	0	0	0	0	0	0	0	0	0	0	0	0	0	0	0	0	0	0	0	0	0	0	0	0	0	0	0	0	0	0	0	0	0	0	0	0	0	0	0	0	0	0	0
0.1.10.1.2.2.12	unclassified	0	0	0.00122757	0.086447	0.00231043	0	0	0.00157453	0.169775	0	0	0	0.0524702	0	0	0	0.00112176	0.0521427	0	0	0	0.120878	0.0112823	0	0	0	0.00189129	0.0331885	0	0	0	0.0041324	0.0662322	0	0.00109439	0	0.00137944	0.0185261	0	0	0	0.00162319	0.0222478	0	0	0.00242884	0.0819741	0
0.1.10.1.2.3	Enterococcaceae	0	0	0	0.00240131	0	0	0	0	0.0023912	0	0	0	0.013808	0	0	0	0.00224351	0.00772484	0	0	0	0	0.00322352	0	0	0	0.00189129	0.00301714	0	0	0	0	0.00264929	0	0	0.038583	0.00413833	0.00185261	0.37613	0	0	0	0.00185398	0	0	0	0	0
0.1.10.1.2.3.1	Enterococcus	0	0	0	0	0	0	0	0	0	0	0	0	0	0	0	0	0	0	0	0	0	0	0	0	0	0	0	0	0	0	0	0	0	0	0	0.0361716	0.00413833	0	0.365132	0	0	0	0	0	0	0	0	0
0.1.10.1.2.3.2	Melissococcus	0	0	0	0	0	0	0	0	0	0	0	0	0	0	0	0	0	0	0	0	0	0	0	0	0	0	0	0	0	0	0	0	0	0	0	0	0	0	0	0	0	0	0	0	0	0	0	0
0.1.10.1.2.3.3	Pilibacter	0	0	0	0	0	0	0	0	0	0	0	0	0.00552318	0	0	0	0	0	0	0	0	0	0	0	0	0	0	0	0	0	0	0	0	0	0	0	0	0	0	0	0	0	0	0	0	0	0	0
0.1.10.1.2.3.4	Tetragenococcus	0	0	0	0	0	0	0	0	0	0	0	0	0	0	0	0	0	0	0	0	0	0	0	0	0	0	0	0	0	0	0	0	0	0	0	0	0	0	0	0	0	0	0	0	0	0	0	0
0.1.10.1.2.3.5	Vagococcus	0	0	0	0	0	0	0	0	0	0	0	0	0	0	0	0	0	0.00193121	0	0	0	0	0	0	0	0	0	0	0	0	0	0	0	0	0	0	0	0	0	0	0	0	0	0	0	0	0	0
0.1.10.1.2.3.6	unclassified	0	0	0	0.00240131	0	0	0	0	0.0023912	0	0	0	0.00828478	0	0	0	0.00224351	0.00579363	0	0	0	0	0.00322352	0	0	0	0.00189129	0.00301714	0	0	0	0	0.00264929	0	0	0.00241144	0	0.00185261	0.010998	0	0	0	0.00185398	0	0	0	0	0
0.1.10.1.2.4	Lactobacillaceae	0	0	0	0.00240131	0.00693129	0	0	0	0	0	0	0	0	0	0	0	0	0.00193121	0	0	0	0	0	0	0	0	0.00378258	0.235337	0	0	0	0.00688734	0	0	0	0	0	0	0	0	0	0	0	0	0	0	0	0.00422297
0.1.10.1.2.4.1	Lactobacillus	0	0	0	0.00240131	0.00693129	0	0	0	0	0	0	0	0	0	0	0	0	0.00193121	0	0	0	0	0	0	0	0	0.00378258	0.235337	0	0	0	0.00688734	0	0	0	0	0	0	0	0	0	0	0	0	0	0	0	0.00422297
0.1.10.1.2.4.2	Paralactobacillus	0	0	0	0	0	0	0	0	0	0	0	0	0	0	0	0	0	0	0	0	0	0	0	0	0	0	0	0	0	0	0	0	0	0	0	0	0	0	0	0	0	0	0	0	0	0	0	0
0.1.10.1.2.4.3	Pediococcus	0	0	0	0	0	0	0	0	0	0	0	0	0	0	0	0	0	0	0	0	0	0	0	0	0	0	0	0	0	0	0	0	0	0	0	0	0	0	0	0	0	0	0	0	0	0	0	0
0.1.10.1.2.4.4	unclassified	0	0	0	0	0	0	0	0	0	0	0	0	0	0	0	0	0	0	0	0	0	0	0	0	0	0	0	0	0	0	0	0	0	0	0	0	0	0	0	0	0	0	0	0	0	0	0	0
0.1.10.1.2.5	Leuconostocaceae	0	0	0	0	0	0	0	0	0	0	0	0	0	0	0	0	0	0	0	0	0	0	0	0	0	0	0	0	0	0	0	0	0	0	0	0	0	0	0	0	0	0.00649277	0	0	0	0	0	0
0.1.10.1.2.5.1	Leuconostoc	0	0	0	0	0	0	0	0	0	0	0	0	0	0	0	0	0	0	0	0	0	0	0	0	0	0	0	0	0	0	0	0	0	0	0	0	0	0	0	0	0	0.00649277	0	0	0	0	0	0
0.1.10.1.2.5.2	Weissella	0	0	0	0	0	0	0	0	0	0	0	0	0	0	0	0	0	0	0	0	0	0	0	0	0	0	0	0	0	0	0	0	0	0	0	0	0	0	0	0	0	0	0	0	0	0	0	0
0.1.10.1.2.5.3	unclassified	0	0	0	0	0	0	0	0	0	0	0	0	0	0	0	0	0	0	0	0	0	0	0	0	0	0	0	0	0	0	0	0	0	0	0	0	0	0	0	0	0	0	0	0	0	0	0	0
0.1.10.1.2.6	Streptococcaceae	0	0.0244588	0.1915	31.2698	0.00231043	0.889086	0.007001	1.9965	29.2539	0.0788426	0.00390391	0.099634	36.5856	0.0311721	0	0.00680967	6.80345	22.6183	0.155924	0.00274715	0.00561094	0.0198161	38.7322	0.378758	0.00150457	0.0722001	0.306389	20.1062	0.0244632	0.00922126	0.0799985	0.0344367	36.9629	0.0161538	0.00218878	0.0844004	0.0993199	52.8493	0.354134	0.00450086	0.00283712	1.19142	33.7591	0	0.00224777	0.00242884	0.393055	4.60515
0.1.10.1.2.6.1	Lactococcus	0	0	0.00122757	0	0	0	0	0.00157453	0	0	0	0	0	0.00183365	0	0	0	0	0.0863149	0	0	0	0	0	0	0	0	0	0	0	0	0.00137747	0	0	0	0.0120572	0	0	0.347535	0	0	0	0	0	0	0	0	4.5038
0.1.10.1.2.6.2	Lactovum	0	0	0	0	0	0	0	0	0	0	0	0	0	0	0	0	0	0.00193121	0	0	0	0	0	0	0	0	0.00189129	0.00301714	0	0	0	0	0	0	0	0	0	0	0	0	0	0	0.00185398	0	0	0	0	0
0.1.10.1.2.6.3	Streptococcus	0	0.0244588	0.190273	31.1642	0.00231043	0.880538	0.00466734	1.98706	29.1392	0.0788426	0.00390391	0.095802	36.4502	0.0293384	0	0.00680967	6.77877	22.4832	0.0696088	0.00183143	0.00561094	0.0198161	38.5452	0.378758	0.00150457	0.0722001	0.300715	19.9161	0.0244632	0.00806861	0.0799985	0.0330592	36.8277	0.0161538	0.00218878	0.0723432	0.0979405	52.6659	0.00439918	0.00450086	0	1.1898	33.6127	0	0.00224777	0.00242884	0.390953	0.073902
0.1.10.1.2.6.4	unclassified	0	0	0	0.105657	0	0.00854891	0.00233367	0.00787265	0.114778	0	0	0.00383208	0.135318	0	0	0	0.0246786	0.133254	0	0.000915717	0	0	0.186964	0	0	0	0.00378258	0.187063	0	0.00115266	0	0	0.135114	0	0	0	0.00137944	0.183408	0.00219959	0	0.00283712	0.00162319	0.14461	0	0	0	0.0021019	0.0274493
0.1.10.1.2.7	unclassified	0	0.00305736	0.00982053	0.936509	0.00231043	0.0273565	0.00233367	0.0472359	0.994739	0.0157685	0	0.00383208	1.23719	0.00183365	0.00330287	0	0.508155	0.741585	0.0250592	0	0.00187031	0.0297242	0.496422	0.0119608	0.00300915	0.00577601	0.0113477	1.10427	0.00271813	0.00115266	0.00190473	0.00275493	0.945796	0.0107692	0.00218878	0.0337602	0.00275889	0.678054	0.0219959	0.00225043	0.0255341	0.034087	0.60069	0.0119453	0	0.00485767	0.0441399	0.0337838
0.1.10.1.2.7.1	unclassified	0	0.00305736	0.00982053	0.936509	0.00231043	0.0273565	0.00233367	0.0472359	0.994739	0.0157685	0	0.00383208	1.23719	0.00183365	0.00330287	0	0.508155	0.741585	0.0250592	0	0.00187031	0.0297242	0.496422	0.0119608	0.00300915	0.00577601	0.0113477	1.10427	0.00271813	0.00115266	0.00190473	0.00275493	0.945796	0.0107692	0.00218878	0.0337602	0.00275889	0.678054	0.0219959	0.00225043	0.0255341	0.034087	0.60069	0.0119453	0	0.00485767	0.0441399	0.0337838
0.1.10.1.3	unclassified	0.241864	0.085606	0.37809	0.172894	0.0184834	0.0581326	0.0816784	0.300735	0.416069	0.00985532	0.303204	0.0306566	0.267874	0.00183365	0.312672	0.0181591	0.603504	0.235608	0.047334	0.308597	0.0224438	0.336874	0.154729	0.00797385	0.346052	0.155952	0.30828	0.407314	0.0516445	0.323897	0.102855	0.296155	0.384147	0.123846	0.325034	0.163978	0.382106	0.061136	0.0285947	0.342065	0.417057	0.371711	0.448663	0.128412	0.319184	0.128728	0.325795	0.00422297
0.1.10.1.3.1	unclassified	0.241864	0.085606	0.37809	0.172894	0.0184834	0.0581326	0.0816784	0.300735	0.416069	0.00985532	0.303204	0.0306566	0.267874	0.00183365	0.312672	0.0181591	0.603504	0.235608	0.047334	0.308597	0.0224438	0.336874	0.154729	0.00797385	0.346052	0.155952	0.30828	0.407314	0.0516445	0.323897	0.102855	0.296155	0.384147	0.123846	0.325034	0.163978	0.382106	0.061136	0.0285947	0.342065	0.417057	0.371711	0.448663	0.128412	0.319184	0.128728	0.325795	0.00422297
0.1.10.1.3.1.1	unclassified	0.241864	0.085606	0.37809	0.172894	0.0184834	0.0581326	0.0816784	0.300735	0.416069	0.00985532	0.303204	0.0306566	0.267874	0.00183365	0.312672	0.0181591	0.603504	0.235608	0.047334	0.308597	0.0224438	0.336874	0.154729	0.00797385	0.346052	0.155952	0.30828	0.407314	0.0516445	0.323897	0.102855	0.296155	0.384147	0.123846	0.325034	0.163978	0.382106	0.061136	0.0285947	0.342065	0.417057	0.371711	0.448663	0.128412	0.319184	0.128728	0.325795	0.00422297
0.1.10.2	Clostridia	0.00237121	1.55314	1.79716	4.76179	8.25747	58.2266	17.3088	4.39137	3.52702	46.4127	0.00260261	76.3503	5.08961	39.2053	0	8.85484	0.0774011	1.40978	12.6744	0.00183143	12.4918	0.0832276	0.585069	52.5955	0.00451372	4.70456	4.39157	9.46174	37.6216	0.00230532	0.0609512	0.632258	3.00694	11.6603	0.00328317	0.737901	1.95467	0.468709	44.5681	0.00225043	10.9428	7.12094	1.55178	4.84083	0	0.891382	3.35043	22.5
0.1.10.2.1	Clostridiales	0.00237121	1.55314	1.79716	4.75939	8.25516	58.2232	17.3088	4.39137	3.52702	46.4008	0.00260261	76.3503	5.08961	39.1906	0	8.85257	0.0774011	1.40592	12.5881	0.00183143	12.4918	0.0832276	0.583457	52.5835	0.00451372	4.70456	4.39157	9.45269	37.6053	0.00230532	0.0609512	0.63088	3.00694	11.6576	0.00218878	0.737901	1.95467	0.468709	44.5505	0.00225043	10.9428	7.11932	1.55178	4.83784	0	0.891382	3.35043	22.4958
0.1.10.2.1.1	Clostridiaceae_1	0	0	0	0	0.0207939	0	0	0	0	0	0	0	0	0.00183365	0	0	0	0	0	0	0	0	0	0.00398692	0	0	0	0	0.0434901	0	0	0	0	0	0	0.00964576	0.00275889	0	0	0	0	0	0	0	0	0	0.0042038	0.00211149
0.1.10.2.1.1.1	Anaerobacter	0	0	0	0	0	0	0	0	0	0	0	0	0	0	0	0	0	0	0	0	0	0	0	0	0	0	0	0	0	0	0	0	0	0	0	0	0	0	0	0	0	0	0	0	0	0	0	0
0.1.10.2.1.1.2	Anaerosporobacter	0	0	0	0	0	0	0	0	0	0	0	0	0	0	0	0	0	0	0	0	0	0	0	0	0	0	0	0	0	0	0	0	0	0	0	0	0	0	0	0	0	0	0	0	0	0	0	0
0.1.10.2.1.1.3	Clostridium_sensu_stricto	0	0	0	0	0.0207939	0	0	0	0	0	0	0	0	0.00183365	0	0	0	0	0	0	0	0	0	0.00398692	0	0	0	0	0.0380538	0	0	0	0	0	0	0.00964576	0.00137944	0	0	0	0	0	0	0	0	0	0.0042038	0
0.1.10.2.1.1.4	Sarcina	0	0	0	0	0	0	0	0	0	0	0	0	0	0	0	0	0	0	0	0	0	0	0	0	0	0	0	0	0	0	0	0	0	0	0	0	0	0	0	0	0	0	0	0	0	0	0	0
0.1.10.2.1.1.5	unclassified	0	0	0	0	0	0	0	0	0	0	0	0	0	0	0	0	0	0	0	0	0	0	0	0	0	0	0	0	0.00543626	0	0	0	0	0	0	0	0.00137944	0	0	0	0	0	0	0	0	0	0	0.00211149
0.1.10.2.1.2	Clostridiales_Incertae_Sedis_III	0	0	0	0	0	0	0	0	0	0	0	0	0	0	0	0	0	0	0	0	0	0	0	0	0	0	0	0	0	0	0	0	0	0	0	0	0	0	0	0	0	0	0	0	0	0	0	0
0.1.10.2.1.2.1	Thermoanaerobacterium	0	0	0	0	0	0	0	0	0	0	0	0	0	0	0	0	0	0	0	0	0	0	0	0	0	0	0	0	0	0	0	0	0	0	0	0	0	0	0	0	0	0	0	0	0	0	0	0
0.1.10.2.1.3	Clostridiales_Incertae_Sedis_XI	0.00237121	1.54702	1.78979	0.0216118	8.07726	28.0678	17.1408	4.35987	0.0071736	43.4541	0.00260261	76.1396	0.00828478	27.9357	0	8.74589	0.0774011	0.00772484	9.42503	0.00183143	11.4594	0.0753012	0.0241764	7.6828	0.00300915	4.66413	4.32916	4.11839	20.6931	0	0.0533323	0.612973	0.625232	10.6157	0.00109439	0.60286	1.94088	0.0481678	34.0739	0.00225043	10.8889	7.06576	0.100115	4.61685	0	0.881667	3.30209	6.60895
0.1.10.2.1.3.1	Anaerococcus	0.00118561	0.773511	1.00538	0	7.69835	2.76472	16.8211	3.24668	0.0047824	11.6943	0.0013013	51.2962	0	14.2255	0	6.22858	0.0314091	0	6.45134	0.00183143	11.22	0.0594483	0	7.37182	0.00150457	4.45041	3.22843	0	11.5439	0	0.0533323	0.43528	0	8.4592	0.00109439	0.484699	1.93812	0.00185261	7.48081	0.00112521	10.7867	4.381	0.00185398	4.42274	0	0.874381	2.24903	5.71791
0.1.10.2.1.3.2	Finegoldia	0.00118561	0.687905	0.387911	0.00240131	0.235664	11.4008	0.259037	0.546362	0	27.3781	0	22.8679	0.00552318	7.96355	0	2.46283	0.0280439	0	0.23667	0	0.149625	0	0	0.135555	0.00150457	0.155952	0.44067	0.00301714	7.14053	0	0	0.0151521	0	0.261153	0	0.0844004	0.00137944	0	20.1197	0	0.0368826	1.26284	0	0.092576	0	0	0.29847	0.358953
0.1.10.2.1.3.3	Gallicola	0	0	0	0	0.0623816	0	0	0	0	0	0	0	0	0.0183365	0	0	0	0	0.239454	0	0.00374063	0	0	0.107647	0	0	0	0	0	0	0	0	0	0.107692	0	0	0	0	0.0263951	0	0	0	0	0.0238906	0	0	0	0.0696791
0.1.10.2.1.3.4	Helcococcus	0	0.0244588	0	0	0.00231043	0	0.007001	0.00157453	0	0.0453345	0	0	0	0	0	0	0	0	0.0334122	0	0	0	0	0	0	0	0	0	0	0	0	0	0	0.00538459	0	0	0	0	0.00219959	0	0.00283712	0	0	0.00298632	0	0	0	0
0.1.10.2.1.3.5	Parvimonas	0	0	0	0.0192105	0	0	0	0	0.0023912	0	0	0	0.00276159	0	0	0	0	0.00772484	0.0055687	0	0	0	0.0241764	0	0	0	0.00189129	4.10934	0	0	0	0	0.625232	0	0	0	0	0.0463152	0	0	0	0.00486958	0.098261	0	0	0	0	0
0.1.10.2.1.3.6	Peptoniphilus	0	0.0580898	0.394049	0	0.032346	13.468	0.021003	0.55266	0	3.95593	0.0013013	1.60564	0	5.00403	0	0.0249688	0.0157046	0	0.771265	0	0.0374063	0.0158529	0	0.0318954	0	0.04332	0.639256	0	1.88366	0	0	0.162541	0	0.277307	0	0.0337602	0	0	5.98729	0.00112521	0.0141856	1.40244	0	0.0388222	0	0.00485767	0.750378	0.407517
0.1.10.2.1.3.7	Tepidimicrobium	0	0	0	0	0	0	0	0	0	0	0	0	0	0.0073346	0	0	0	0	0	0	0	0	0	0	0	0	0	0	0	0	0	0	0	0	0	0	0	0	0	0	0	0	0	0	0	0	0	0
0.1.10.2.1.3.8	Tissierella	0	0	0	0	0	0	0	0	0	0	0	0	0	0	0	0	0	0	0	0	0	0	0	0	0	0	0	0	0	0	0	0	0	0	0	0	0	0	0	0	0	0	0	0	0	0	0	0
0.1.10.2.1.3.9	unclassified	0	0.00305736	0.00245513	0	0.0462086	0.434285	0.0326713	0.0125962	0	0.380416	0	0.369796	0	0.716958	0	0.0295086	0.00224351	0	1.68732	0	0.0486281	0	0	0.0358823	0	0.01444	0.0189129	0.00603427	0.125034	0	0	0	0	1.50499	0	0	0.00137944	0	0.457515	0	0.0482311	0.0146087	0	0.0358359	0	0.00242884	0.0042038	0.0548986
0.1.10.2.1.4	Clostridiales_Incertae_Sedis_XIII	0	0	0	0.00240131	0	0	0	0	0	0	0	0	0	0	0	0	0	0	0.00278435	0	0	0	0	0	0	0	0	0	0	0	0	0	0	0	0	0	0	0	0	0	0	0.00324638	0.00556194	0	0	0	0	0
0.1.10.2.1.4.1	Anaerovorax	0	0	0	0.00240131	0	0	0	0	0	0	0	0	0	0	0	0	0	0	0.00278435	0	0	0	0	0	0	0	0	0	0	0	0	0	0	0	0	0	0	0	0	0	0	0.00324638	0.00556194	0	0	0	0	0
0.1.10.2.1.4.2	unclassified	0	0	0	0	0	0	0	0	0	0	0	0	0	0	0	0	0	0	0	0	0	0	0	0	0	0	0	0	0	0	0	0	0	0	0	0	0	0	0	0	0	0	0	0	0	0	0	0
0.1.10.2.1.5	Clostridiales_Incertae_Sedis_XVIII	0	0	0	0	0	0	0	0	0	0	0	0	0	0	0	0	0	0	0	0	0	0	0	0	0	0	0	0	0	0	0	0	0	0	0	0	0	0	0	0	0	0	0	0	0	0	0	0
0.1.10.2.1.5.1	Symbiobacterium	0	0	0	0	0	0	0	0	0	0	0	0	0	0	0	0	0	0	0	0	0	0	0	0	0	0	0	0	0	0	0	0	0	0	0	0	0	0	0	0	0	0	0	0	0	0	0	0
0.1.10.2.1.6	Eubacteriaceae	0	0	0.00122757	0.22092	0	0	0	0.00157453	0.241511	0	0	0	0.0883709	0.370398	0	0.00226989	0	0.0212433	0.0668244	0	0	0	0.0515763	0	0	0	0.00189129	0.603427	0	0	0.0076189	0	0.280824	0.0026923	0	0	0	0.101893	0	0	0	0.00162319	0.0500575	0	0	0	0.0021019	0.0485642
0.1.10.2.1.6.1	Anaerofustis	0	0	0	0	0	0	0	0	0	0	0	0	0	0	0	0	0	0	0	0	0	0	0	0	0	0	0	0	0	0	0	0	0	0	0	0	0	0	0	0	0	0	0	0	0	0	0	0
0.1.10.2.1.6.2	Eubacterium	0	0	0.00122757	0.22092	0	0	0	0.00157453	0.241511	0	0	0	0.0883709	0.370398	0	0.00226989	0	0.0212433	0.0640401	0	0	0	0.0515763	0	0	0	0.00189129	0.60041	0	0	0.0076189	0	0.280824	0.0026923	0	0	0	0.101893	0	0	0	0.00162319	0.0500575	0	0	0	0.0021019	0.0464527
0.1.10.2.1.6.3	Pseudoramibacter	0	0	0	0	0	0	0	0	0	0	0	0	0	0	0	0	0	0	0.00278435	0	0	0	0	0	0	0	0	0.00301714	0	0	0	0	0	0	0	0	0	0	0	0	0	0	0	0	0	0	0	0.00211149
0.1.10.2.1.6.4	unclassified	0	0	0	0	0	0	0	0	0	0	0	0	0	0	0	0	0	0	0	0	0	0	0	0	0	0	0	0	0	0	0	0	0	0	0	0	0	0	0	0	0	0	0	0	0	0	0	0
0.1.10.2.1.7	Incertae_Sedis_XI	0	0	0	0	0.0115521	0	0.00466734	0	0	0.417866	0	0.0172444	0	4.53095	0	0.0158892	0	0	0.219964	0	0.136533	0	0	0.0239215	0	0.002888	0	0	0.274531	0	0	0.00275493	0	0.0619228	0	0	0	0	0.75006	0	0.00283712	0	0	0.0179179	0	0.00728651	0	0.116132
0.1.10.2.1.7.1	Anaerosphaera	0	0	0	0	0	0	0	0	0	0	0	0	0	0	0	0	0	0	0.0055687	0	0.00374063	0	0	0	0	0	0	0	0	0	0	0	0	0	0	0	0	0	0.00219959	0	0	0	0	0	0	0	0	0.00211149
0.1.10.2.1.7.2	Murdochiella	0	0	0	0	0.00924172	0	0.00466734	0	0	0.372531	0	0	0	4.51445	0	0.0136193	0	0	0.208826	0	0.00374063	0	0	0.0239215	0	0.002888	0	0	0.274531	0	0	0.00275493	0	0.0511536	0	0	0	0	0.745661	0	0.00283712	0	0	0.0179179	0	0.00728651	0	0.11402
0.1.10.2.1.7.3	unclassified	0	0	0	0	0.00231043	0	0	0	0	0.0453345	0	0.0172444	0	0.0165029	0	0.00226989	0	0	0.0055687	0	0.129052	0	0	0	0	0	0	0	0	0	0	0	0	0.0107692	0	0	0	0	0.00219959	0	0	0	0	0	0	0	0	0
0.1.10.2.1.8	Lachnospiraceae	0	0	0.00245513	3.81087	0.0531399	0	0.00233367	0.0125962	3.13008	0.496708	0	0.00383208	4.90735	0.553763	0	0.00226989	0	1.32095	0.740638	0	0.230048	0.00396322	0.37554	27.7968	0	0	0.0226955	3.6266	8.37184	0.00115266	0	0.00964227	1.94458	0.115769	0.00109439	0.0651089	0.00413833	0.274186	2.77588	0	0	0.0194783	1.1402	0	0	0	0.0315285	10.7095
0.1.10.2.1.8.1	Anaerostipes	0	0	0	0	0.00231043	0	0	0	0	0.00394213	0	0	0	0.00550095	0	0	0	0	0.0139218	0	0.0149625	0	0	1.35555	0	0	0	0	0.222887	0	0	0	0	0	0	0.00964576	0	0	0.103381	0	0	0	0	0	0	0	0	0.0633446
0.1.10.2.1.8.2	Blautia	0	0	0	0	0.0184834	0	0	0	0	0.206962	0	0.00383208	0	0.132023	0	0	0	0	0.395378	0	0.0748125	0	0	8.85894	0	0	0	0	3.65045	0	0	0	0	0.0349999	0	0.0241144	0	0	1.20318	0	0	0	0	0	0	0	0	5.46242
0.1.10.2.1.8.3	Butyrivibrio	0	0	0	0.0264144	0	0	0	0	0	0	0	0	0.107702	0	0	0	0	0	0	0	0	0	0.0644704	0	0	0	0	0.0784456	0	0	0	0	0.0158957	0	0	0	0	0	0	0	0	0	0.0185398	0	0	0	0	0
0.1.10.2.1.8.4	Catonella	0	0	0	0.391413	0	0	0.00233367	0	0.466284	0	0	0	0.0966557	0	0	0	0	0.14291	0	0	0	0	0.0547998	0	0	0	0.00378258	0.724113	0	0	0	0	0.0715308	0	0	0	0	0.175998	0	0	0	0.00649277	0.113093	0	0	0	0	0
0.1.10.2.1.8.5	Clostridium_XlVa	0	0	0	0	0	0	0	0	0	0.00788426	0	0	0	0.0110019	0	0	0	0	0.0055687	0	0.00374063	0	0	0.554182	0	0	0	0	0.021745	0	0	0	0	0	0	0	0	0	0.010998	0	0	0	0	0	0	0	0	0.073902
0.1.10.2.1.8.6	Clostridium_XlVb	0	0	0	0	0	0	0	0	0	0	0	0	0	0	0	0	0	0	0	0	0.00374063	0	0	0.107647	0	0	0	0	0.0135906	0	0	0	0	0	0	0	0	0	0.010998	0	0	0	0	0	0	0	0	0.00633446
0.1.10.2.1.8.7	Coprococcus	0	0	0	0	0.00693129	0	0	0	0	0.0236528	0	0	0	0.0110019	0	0	0	0	0.0139218	0	0.00374063	0	0	0.813332	0	0	0	0	0.502854	0	0	0	0	0.00807689	0	0.00964576	0	0	0.118778	0	0	0	0	0	0	0	0	0.211149
0.1.10.2.1.8.8	Dorea	0	0	0	0	0.00693129	0	0	0	0	0.0571609	0	0	0	0.0586768	0	0	0	0	0.00835306	0	0.0149625	0	0	1.5868	0	0	0	0	0.500136	0	0	0	0	0.0107692	0	0	0	0	0.235356	0	0	0	0	0	0	0	0	1.23733
0.1.10.2.1.8.9	Hespellia	0	0	0	0	0	0	0	0	0	0	0	0	0	0	0	0	0	0	0	0	0	0	0	0	0	0	0	0	0	0	0	0	0	0	0	0	0	0	0	0	0	0	0	0	0	0	0	0
0.1.10.2.1.8.10	Howardella	0	0	0	0.00240131	0	0	0	0	0	0	0	0	0	0.00916826	0	0	0	0	0	0	0	0	0	0	0	0	0	0	0	0	0	0	0.00264929	0.00807689	0	0	0	0	0.0175967	0	0	0	0	0	0	0	0	0.0232264
0.1.10.2.1.8.11	Johnsonella	0	0	0	0	0	0	0	0	0	0	0	0	0	0	0	0	0	0.00386242	0	0	0	0	0	0	0	0	0	0	0	0	0	0	0	0	0	0	0	0.0222313	0	0	0	0	0	0	0	0	0	0
0.1.10.2.1.8.12	Lachnoanaerobaculum	0	0	0.00122757	0.58832	0	0	0	0.00314906	0.566714	0	0	0	1.19025	0	0	0	0	0.222089	0	0	0.00187031	0	0.0725292	0	0	0	0.00567387	0.310765	0	0	0	0	1.00143	0.0026923	0	0	0.00275889	0.0185261	0	0	0	0.00649277	0.216916	0	0	0	0.0168152	0
0.1.10.2.1.8.13	Lachnospira	0	0	0	0	0	0	0	0	0	0.00197106	0	0	0	0.0073346	0	0	0	0	0.00278435	0	0	0	0	0.00398692	0	0	0	0	0.0489263	0	0	0	0	0	0	0	0	0	0.0417922	0	0	0	0	0	0	0	0	0.0253378
0.1.10.2.1.8.14	Lactonifactor	0	0	0	0	0	0	0	0	0	0	0	0	0	0	0	0	0	0	0	0	0	0	0	0	0	0	0	0	0	0	0	0	0	0	0	0	0	0	0	0	0	0	0	0	0	0	0	0.00422297
0.1.10.2.1.8.15	Marvinbryantia	0	0	0	0	0	0	0	0	0	0	0	0	0	0	0	0	0	0	0	0	0	0	0	0	0	0	0	0	0	0	0	0	0	0	0	0	0	0	0	0	0	0	0	0	0	0	0	0
0.1.10.2.1.8.16	Moryella	0	0	0	0.0192105	0	0	0	0	0	0	0	0	0.0552318	0	0	0	0	0	0.00278435	0	0	0	0.00161176	0	0	0	0	0.00301714	0	0	0	0	0	0	0	0	0	0	0	0	0	0	0.0222478	0	0	0	0	0
0.1.10.2.1.8.17	Oribacterium	0	0	0	1.39276	0	0	0	0.00787265	1.62363	0	0	0	0.701444	0	0	0	0	0.867113	0	0	0	0	0.0999291	0	0	0	0.0113477	1.63227	0	0	0	0	0.299369	0	0	0	0	0.0222313	0	0	0	0.00486958	0.21877	0	0	0	0	0
0.1.10.2.1.8.18	Parasporobacterium	0	0	0	0	0	0	0	0	0	0	0	0	0	0	0	0	0	0	0	0	0	0	0	0	0	0	0	0	0	0	0	0	0	0	0	0	0	0	0	0	0	0	0	0	0	0	0	0
0.1.10.2.1.8.19	Pseudobutyrivibrio	0	0	0	0	0	0	0	0	0	0	0	0	0	0	0	0	0	0	0	0	0	0	0	0	0	0	0	0	0	0	0	0	0	0	0	0	0	0	0	0	0	0	0	0	0	0	0	0
0.1.10.2.1.8.20	Robinsoniella	0	0	0	0	0	0	0	0	0	0	0	0	0	0	0	0	0	0	0	0	0	0	0	0	0	0	0	0	0	0	0	0	0	0	0	0	0	0	0	0	0	0	0	0	0	0	0	0
0.1.10.2.1.8.21	Roseburia	0	0	0	0	0	0	0	0	0	0.00591319	0	0	0	0.00916826	0	0	0	0	0.00278435	0	0.00935156	0.00198161	0	1.23993	0	0	0	0	0.163088	0	0	0.0041324	0	0	0	0.00241144	0	0	0.0263951	0	0	0	0	0	0	0	0	0.403294
0.1.10.2.1.8.22	Ruminococcus2	0	0	0	0	0.00231043	0	0	0	0	0.0689873	0	0	0	0.0440076	0	0	0	0	0.105805	0	0.00935156	0	0	2.29248	0	0	0	0	0.714868	0	0	0.00137747	0	0.0215384	0	0.00482288	0	0	0.296945	0	0	0	0	0	0	0	0	0.428632
0.1.10.2.1.8.23	Shuttleworthia	0	0	0	0	0	0	0	0.00157453	0	0	0	0	0.0303775	0	0	0	0	0.0115873	0	0	0	0	0	0	0	0	0	0.00905141	0	0	0	0	0.00794786	0	0	0	0	0	0	0	0	0	0	0	0	0	0	0
0.1.10.2.1.8.24	Syntrophococcus	0	0	0	0.00240131	0	0	0	0	0	0	0	0	0	0	0	0	0	0	0	0	0	0	0	0	0	0	0	0	0	0	0	0	0	0	0	0	0	0	0	0	0	0	0	0	0	0	0	0
0.1.10.2.1.8.25	unclassified	0	0	0.00122757	1.38796	0.016173	0	0	0	0.473458	0.120235	0	0	2.72569	0.265879	0	0.00226989	0	0.073386	0.189336	0	0.0935156	0.00198161	0.0821997	10.984	0	0	0.00189129	0.868936	2.5333	0.00115266	0	0.0041324	0.545753	0.0296153	0.00109439	0.0144686	0.00137944	0.0351995	0.710468	0	0	0.00162319	0.550632	0	0	0	0.0147133	2.77027
0.1.10.2.1.9	Peptococcaceae_1	0	0	0	0.14648	0	0	0	0	0.0406504	0.00985532	0	0	0	0.126522	0	0	0	0.00772484	0.0194905	0	0	0	0.0161176	0.00797385	0	0	0	0.754284	0.00543626	0	0	0	0.105971	0.00538459	0	0	0	0.0240839	0.00439918	0	0	0.00486958	0.0852831	0.00298632	0	0	0	0
0.1.10.2.1.9.1	Desulfitobacterium	0	0	0	0	0	0	0	0	0	0	0	0	0	0	0	0	0	0	0	0	0	0	0	0	0	0	0	0	0	0	0	0	0	0	0	0	0	0	0	0	0	0	0	0	0	0	0	0
0.1.10.2.1.9.2	Peptococcus	0	0	0	0.14648	0	0	0	0	0.0406504	0.00985532	0	0	0	0.126522	0	0	0	0.00772484	0.0194905	0	0	0	0.0161176	0.00797385	0	0	0	0.754284	0.00543626	0	0	0	0.105971	0.00538459	0	0	0	0.0240839	0.00439918	0	0	0.00486958	0.0852831	0.00298632	0	0	0	0
0.1.10.2.1.9.3	unclassified	0	0	0	0	0	0	0	0	0	0	0	0	0	0	0	0	0	0	0	0	0	0	0	0	0	0	0	0	0	0	0	0	0	0	0	0	0	0	0	0	0	0	0	0	0	0	0	0
0.1.10.2.1.10	Peptococcaceae_2	0	0	0	0	0	0	0	0	0	0	0	0	0	0	0	0	0	0	0	0	0	0	0	0	0	0	0	0	0	0	0	0.00137747	0	0	0	0	0	0	0	0	0	0	0	0	0	0	0	0
0.1.10.2.1.10.1	Pelotomaculum	0	0	0	0	0	0	0	0	0	0	0	0	0	0	0	0	0	0	0	0	0	0	0	0	0	0	0	0	0	0	0	0.00137747	0	0	0	0	0	0	0	0	0	0	0	0	0	0	0	0
0.1.10.2.1.11	Peptostreptococcaceae	0	0	0	0.163289	0	0	0	0	0.0573888	0.155714	0	0.0574812	0.0193311	0.0036673	0	0	0	0.00386242	0.0111374	0	0	0.00396322	0.0354587	0.115621	0	0	0	0.0331885	0.282686	0.00115266	0	0	0.00794786	0.00538459	0	0	0	0	0.0703869	0	0	0.00649277	0.0611814	0.00298632	0	0	0	0.0654561
0.1.10.2.1.11.1	Clostridium_XI	0	0	0	0	0	0	0	0	0	0.0118264	0	0	0	0.0036673	0	0	0	0	0.00835306	0	0	0	0	0.115621	0	0	0	0	0.263659	0	0	0	0	0.00538459	0	0	0	0	0.0681873	0	0	0	0	0.00298632	0	0	0	0.0591216
0.1.10.2.1.11.2	Filifactor	0	0	0	0.0264144	0	0	0	0	0	0	0	0	0	0	0	0	0	0	0	0	0	0	0	0	0	0	0	0	0	0	0	0	0	0	0	0	0	0	0	0	0	0	0.0148318	0	0	0	0	0
0.1.10.2.1.11.3	Peptostreptococcus	0	0	0	0.134473	0	0	0	0	0.0526064	0.139946	0	0.0555651	0.0165696	0	0	0	0	0.00386242	0.00278435	0	0	0.00396322	0.0354587	0	0	0	0	0.0331885	0.00271813	0	0	0	0.00529857	0	0	0	0	0	0	0	0	0.00649277	0.0426416	0	0	0	0	0
0.1.10.2.1.11.4	Sporacetigenium	0	0	0	0	0	0	0	0	0	0	0	0	0	0	0	0	0	0	0	0	0	0	0	0	0	0	0	0	0	0	0	0	0	0	0	0	0	0	0	0	0	0	0	0	0	0	0	0
0.1.10.2.1.11.5	unclassified	0	0	0	0.00240131	0	0	0	0	0.0047824	0.00394213	0	0.00191604	0.00276159	0	0	0	0	0	0	0	0	0	0	0	0	0	0	0	0.0163088	0.00115266	0	0	0.00264929	0	0	0	0	0	0.00219959	0	0	0	0.00370796	0	0	0	0	0.00633446
0.1.10.2.1.12	Ruminococcaceae	0	0	0	0	0.0369669	0	0.00233367	0	0	0.423779	0	0	0	1.18087	0	0.00680967	0	0	0.534596	0	0.151495	0	0	15.1702	0	0.002888	0.00189129	0	6.84425	0	0	0	0	0.166922	0	0.0482288	0.00137944	0	1.0844	0	0.00283712	0	0	0.0119453	0	0	0	3.94637
0.1.10.2.1.12.1	Acetanaerobacterium	0	0	0	0	0	0	0	0	0	0	0	0	0	0	0	0	0	0	0	0	0	0	0	0	0	0	0	0	0	0	0	0	0	0	0	0	0	0	0.00439918	0	0	0	0	0	0	0	0	0.00211149
0.1.10.2.1.12.2	Acetivibrio	0	0	0	0	0	0	0	0	0	0	0	0	0	0	0	0	0	0	0	0	0	0	0	0	0	0	0	0	0	0	0	0	0	0	0	0	0	0	0	0	0	0	0	0	0	0	0	0
0.1.10.2.1.12.3	Anaerofilum	0	0	0	0	0	0	0	0	0	0	0	0	0	0	0	0	0	0	0	0	0	0	0	0	0	0	0	0	0	0	0	0	0	0	0	0	0	0	0	0	0	0	0	0	0	0	0	0
0.1.10.2.1.12.4	Anaerotruncus	0	0	0	0	0	0	0	0	0	0	0	0	0	0	0	0	0	0	0	0	0	0	0	0	0	0	0	0	0.00543626	0	0	0	0	0	0	0	0	0	0	0	0	0	0	0	0	0	0	0.00211149
0.1.10.2.1.12.5	Butyricicoccus	0	0	0	0	0	0	0	0	0	0	0	0	0	0.0073346	0	0	0	0	0.0055687	0	0.00374063	0	0	0.267124	0	0	0	0	0.0896983	0	0	0	0	0	0	0	0	0	0.00879836	0	0	0	0	0	0	0	0	0.128801
0.1.10.2.1.12.6	Clostridium_III	0	0	0	0	0	0	0	0	0	0	0	0	0	0	0	0	0	0	0	0	0	0	0	0	0	0	0	0	0	0	0	0	0	0	0	0	0	0	0	0	0	0	0	0	0	0	0	0
0.1.10.2.1.12.7	Clostridium_IV	0	0	0	0	0	0	0	0	0	0.00197106	0	0	0	0.00550095	0	0	0	0	0.0250592	0	0.00748125	0	0	0.31098	0	0	0	0	0.0706714	0	0	0	0	0	0	0	0	0	0.0417922	0	0	0	0	0	0	0	0	0.0675676
0.1.10.2.1.12.8	Ethanoligenens	0	0	0	0	0	0	0	0	0	0	0	0	0	0	0	0	0	0	0	0	0	0	0	0	0	0	0	0	0	0	0	0	0	0	0	0	0	0	0	0	0	0	0	0	0	0	0	0
0.1.10.2.1.12.9	Faecalibacterium	0	0	0	0	0.0300356	0	0	0	0	0.139946	0	0	0	0.15586	0	0	0	0	0.0529027	0	0.0579797	0	0	12.0325	0	0	0.00189129	0	2.56591	0	0	0	0	0.00807689	0	0.0120572	0	0	0.125377	0	0	0	0	0	0	0	0	1.4147
0.1.10.2.1.12.10	Fastidiosipila	0	0	0	0	0.00231043	0	0	0	0	0.0630741	0	0	0	0	0	0	0	0	0.0111374	0	0	0	0	0.0358823	0	0	0	0	0.00271813	0	0	0	0	0.0780766	0	0	0	0	0.00659877	0	0	0	0	0	0	0	0	0
0.1.10.2.1.12.11	Flavonifractor	0	0	0	0	0	0	0	0	0	0	0	0	0	0	0	0	0	0	0	0	0	0	0	0.0438562	0	0	0	0	0.00271813	0	0	0	0	0	0	0	0	0	0	0	0	0	0	0	0	0	0	0.0253378
0.1.10.2.1.12.12	Gemmiger	0	0	0	0	0	0	0	0	0	0.0709583	0	0	0	0.00183365	0	0	0	0	0	0	0.00187031	0	0	0.283072	0	0	0	0	0.244632	0	0	0	0	0	0	0.00482288	0	0	0.0153971	0	0	0	0	0	0	0	0	0.599662
0.1.10.2.1.12.13	Hydrogenoanaerobacterium	0	0	0	0	0	0	0	0	0	0	0	0	0	0	0	0	0	0	0	0	0	0	0	0	0	0	0	0	0	0	0	0	0	0	0	0	0	0	0	0	0	0	0	0	0	0	0	0
0.1.10.2.1.12.14	Oscillibacter	0	0	0	0	0	0	0	0	0	0.00394213	0	0	0	0	0	0	0	0	0	0	0	0	0	0.171438	0	0	0	0	0.0190269	0	0	0	0	0	0	0	0	0	0.010998	0	0	0	0	0	0	0	0	0.0337838
0.1.10.2.1.12.15	Pseudoflavonifractor	0	0	0	0	0	0	0	0	0	0	0	0	0	0	0	0	0	0	0	0	0	0	0	0.00398692	0	0	0	0	0.00271813	0	0	0	0	0	0	0	0	0	0	0	0	0	0	0	0	0	0	0.00211149
0.1.10.2.1.12.16	Ruminococcus	0	0	0	0	0	0	0.00233367	0	0	0.0413924	0	0	0	0.0146692	0	0	0	0	0.178199	0	0.00561094	0	0	0.641895	0	0	0	0	2.19897	0	0	0	0	0.026923	0	0.00723432	0	0	0.204562	0	0	0	0	0.00298632	0	0	0	0.878378
0.1.10.2.1.12.17	Saccharofermentans	0	0	0	0	0	0	0	0	0	0.0275949	0	0	0	0.880153	0	0	0	0	0.122511	0	0	0	0	0.00398692	0	0	0	0	0.00815439	0	0	0	0	0.0430768	0	0	0	0	0.010998	0	0.00283712	0	0	0.00895897	0	0	0	0.0443412
0.1.10.2.1.12.18	Sporobacter	0	0	0	0	0	0	0	0	0	0	0	0	0	0	0	0	0	0	0	0	0	0	0	0	0	0	0	0	0.00271813	0	0	0	0	0	0	0	0	0	0	0	0	0	0	0	0	0	0	0.00211149
0.1.10.2.1.12.19	Subdoligranulum	0	0	0	0	0	0	0	0	0	0	0	0	0	0.00183365	0	0	0	0	0	0	0	0	0	0.00797385	0	0	0	0	0.00543626	0	0	0	0	0	0	0	0	0	0	0	0	0	0	0	0	0	0	0.00633446
0.1.10.2.1.12.20	unclassified	0	0	0	0	0.00462086	0	0	0	0	0.0749005	0	0	0	0.113686	0	0.00680967	0	0	0.139218	0	0.0748125	0	0	1.36751	0	0.002888	0	0	1.62544	0	0	0	0	0.0107692	0	0.0241144	0.00137944	0	0.655478	0	0	0	0	0	0	0	0	0.73902
0.1.10.2.1.13	Syntrophomonadaceae	0	0	0	0	0	0	0	0	0	0	0	0	0	0	0	0	0	0	0	0	0	0	0	0	0	0	0	0	0	0	0	0	0	0	0	0	0	0	0	0	0	0	0	0	0	0	0	0
0.1.10.2.1.13.1	Thermohydrogenium	0	0	0	0	0	0	0	0	0	0	0	0	0	0	0	0	0	0	0	0	0	0	0	0	0	0	0	0	0	0	0	0	0	0	0	0	0	0	0	0	0	0	0	0	0	0	0	0
0.1.10.2.1.13.2	unclassified	0	0	0	0	0	0	0	0	0	0	0	0	0	0	0	0	0	0	0	0	0	0	0	0	0	0	0	0	0	0	0	0	0	0	0	0	0	0	0	0	0	0	0	0	0	0	0	0
0.1.10.2.1.14	unclassified	0	0.00611471	0.0036827	0.393814	0.0554503	30.1554	0.158689	0.0173198	0.0502152	1.44282	0	0.132207	0.0662782	4.48694	0	0.0794461	0	0.0444178	1.56759	0	0.514336	0	0.080588	1.78215	0.00150457	0.034656	0.0359345	0.316799	1.08997	0	0	0.0041324	0.0423886	0.683844	0	0.0120572	0.00551777	0.0203787	5.79152	0	0.0482311	0.0178551	0.109385	0.185152	0	0.00242884	0.0105095	0.998733
0.1.10.2.1.14.1	unclassified	0	0.00611471	0.0036827	0.393814	0.0554503	30.1554	0.158689	0.0173198	0.0502152	1.44282	0	0.132207	0.0662782	4.48694	0	0.0794461	0	0.0444178	1.56759	0	0.514336	0	0.080588	1.78215	0.00150457	0.034656	0.0359345	0.316799	1.08997	0	0	0.0041324	0.0423886	0.683844	0	0.0120572	0.00551777	0.0203787	5.79152	0	0.0482311	0.0178551	0.109385	0.185152	0	0.00242884	0.0105095	0.998733
0.1.10.2.2	unclassified	0	0	0	0.00240131	0.00231043	0.00341956	0	0	0	0.0118264	0	0	0	0.0146692	0	0.00226989	0	0.00386242	0.0863149	0	0	0	0.00161176	0.0119608	0	0	0	0.00905141	0.0163088	0	0	0.00137747	0	0.0026923	0.00109439	0	0	0	0.0175967	0	0	0.00162319	0	0.00298632	0	0	0	0.00422297
0.1.10.2.2.1	unclassified	0	0	0	0.00240131	0.00231043	0.00341956	0	0	0	0.0118264	0	0	0	0.0146692	0	0.00226989	0	0.00386242	0.0863149	0	0	0	0.00161176	0.0119608	0	0	0	0.00905141	0.0163088	0	0	0.00137747	0	0.0026923	0.00109439	0	0	0	0.0175967	0	0	0.00162319	0	0.00298632	0	0	0	0.00422297
0.1.10.2.2.1.1	unclassified	0	0	0	0.00240131	0.00231043	0.00341956	0	0	0	0.0118264	0	0	0	0.0146692	0	0.00226989	0	0.00386242	0.0863149	0	0	0	0.00161176	0.0119608	0	0	0	0.00905141	0.0163088	0	0	0.00137747	0	0.0026923	0.00109439	0	0	0	0.0175967	0	0	0.00162319	0	0.00298632	0	0	0	0.00422297
0.1.10.3	Erysipelotrichia	0	0	0	1.36874	0	0	0	0.00157453	0.282162	0.0512477	0	0	1.60172	0.198034	0	0	0	0.0791796	0.161492	0	0.00187031	0	0.107988	0.490392	0	0	0.00189129	0.226285	0.71215	0	0	0	0.07418	0.0242307	0	0.0120572	0.00137944	0.00741043	0.96562	0	0	0.00162319	0.176128	0.00597265	0	0	0	1.29856
0.1.10.3.1	Erysipelotrichales	0	0	0	1.36874	0	0	0	0.00157453	0.282162	0.0512477	0	0	1.60172	0.198034	0	0	0	0.0791796	0.161492	0	0.00187031	0	0.107988	0.490392	0	0	0.00189129	0.226285	0.71215	0	0	0	0.07418	0.0242307	0	0.0120572	0.00137944	0.00741043	0.96562	0	0	0.00162319	0.176128	0.00597265	0	0	0	1.29856
0.1.10.3.1.1	Erysipelotrichaceae	0	0	0	1.36874	0	0	0	0.00157453	0.282162	0.0512477	0	0	1.60172	0.198034	0	0	0	0.0791796	0.161492	0	0.00187031	0	0.107988	0.490392	0	0	0.00189129	0.226285	0.71215	0	0	0	0.07418	0.0242307	0	0.0120572	0.00137944	0.00741043	0.96562	0	0	0.00162319	0.176128	0.00597265	0	0	0	1.29856
0.1.10.3.1.1.1	Allobaculum	0	0	0	0	0	0	0	0	0	0	0	0	0	0	0	0	0	0	0	0	0	0	0	0	0	0	0	0	0	0	0	0	0	0	0	0	0	0	0	0	0	0	0	0	0	0	0	0.0168919
0.1.10.3.1.1.2	Bulleidia	0	0	0	0.0696379	0	0	0	0	0	0	0	0	0	0	0	0	0	0	0	0	0	0	0	0	0	0	0	0	0	0	0	0	0	0	0	0	0.00137944	0	0	0	0	0	0.124217	0	0	0	0	0
0.1.10.3.1.1.3	Catenibacterium	0	0	0	0	0	0	0	0	0	0	0	0	0	0	0	0	0	0	0	0	0	0	0	0	0	0	0	0	0.589834	0	0	0	0	0	0	0.0120572	0	0	0.796252	0	0	0	0	0	0	0	0	0
0.1.10.3.1.1.4	Clostridium_XVIII	0	0	0	0	0	0	0	0	0	0.0394213	0	0	0	0.0550095	0	0	0	0	0.0501183	0	0.00187031	0	0	0.394705	0	0	0	0	0.0761076	0	0	0	0	0.00538459	0	0	0	0	0.085784	0	0	0	0	0	0	0	0	0.663007
0.1.10.3.1.1.5	Coprobacillus	0	0	0	0	0	0	0	0	0	0	0	0	0	0	0	0	0	0	0	0	0	0	0	0.00398692	0	0	0	0	0.00271813	0	0	0	0	0	0	0	0	0	0	0	0	0	0	0	0	0	0	0
0.1.10.3.1.1.6	Eggerthia	0	0	0	0	0	0	0	0	0	0	0	0	0	0	0	0	0	0	0	0	0	0	0	0	0	0	0	0	0	0	0	0	0	0	0	0	0	0	0	0	0	0	0.00185398	0	0	0	0	0
0.1.10.3.1.1.7	Erysipelothrix	0	0	0	0	0	0	0	0	0	0	0	0	0	0	0	0	0	0	0	0	0	0	0	0	0	0	0	0	0	0	0	0	0	0	0	0	0	0	0	0	0	0	0	0	0	0	0	0
0.1.10.3.1.1.8	Holdemania	0	0	0	0	0	0	0	0	0	0	0	0	0	0	0	0	0	0	0.00278435	0	0	0	0	0.0159477	0	0	0	0	0	0	0	0	0	0	0	0	0	0	0.00219959	0	0	0	0	0	0	0	0	0
0.1.10.3.1.1.9	Kandleria	0	0	0	0	0	0	0	0	0	0	0	0	0	0	0	0	0	0	0	0	0	0	0	0	0	0	0	0	0	0	0	0	0	0	0	0	0	0	0	0	0	0	0	0	0	0	0	0
0.1.10.3.1.1.10	Solobacterium	0	0	0	1.2919	0	0	0	0.00157453	0.27977	0	0	0	1.5962	0	0	0	0	0.0772484	0	0	0	0	0.107988	0	0	0	0.00189129	0.226285	0	0	0	0	0.07418	0	0	0	0	0.00741043	0	0	0	0.00162319	0.0482035	0	0	0	0	0.00422297
0.1.10.3.1.1.11	Turicibacter	0	0	0	0	0	0	0	0	0	0	0	0	0	0.00183365	0	0	0	0	0.00278435	0	0	0	0	0	0	0	0	0	0.00815439	0	0	0	0	0	0	0	0	0	0.00879836	0	0	0	0	0.00597265	0	0	0	0.0168919
0.1.10.3.1.1.12	unclassified	0	0	0	0.00720392	0	0	0	0	0.0023912	0.0118264	0	0	0.00552318	0.141191	0	0	0	0.00193121	0.105805	0	0	0	0	0.0757515	0	0	0	0	0.0353357	0	0	0	0	0.0188461	0	0	0	0	0.0725865	0	0	0	0.00185398	0	0	0	0	0.597551
0.1.10.4	Negativicutes	0.00118561	0.0214015	0.0613783	8.67112	0.0115521	0	0.007001	0.0818756	7.41033	0.331139	0.0013013	0.118794	15.5616	1.38074	0	0.0976053	0.0100958	1.01582	0.055687	0	0.0336656	0.00198161	0.419057	0.36281	0	0.00577601	0.0491735	2.6943	0.424028	0	0.00952363	0.0192845	5.07339	0.0107692	0.00109439	0	0.00551777	0.107451	0.772056	0.00112521	0	0.232116	0.589566	0	0	0	0.0735665	0.17103
0.1.10.4.1	Selenomonadales	0.00118561	0.0214015	0.0613783	8.67112	0.0115521	0	0.007001	0.0818756	7.41033	0.331139	0.0013013	0.118794	15.5616	1.38074	0	0.0976053	0.0100958	1.01582	0.055687	0	0.0336656	0.00198161	0.419057	0.36281	0	0.00577601	0.0491735	2.6943	0.424028	0	0.00952363	0.0192845	5.07339	0.0107692	0.00109439	0	0.00551777	0.107451	0.772056	0.00112521	0	0.232116	0.589566	0	0	0	0.0735665	0.17103
0.1.10.4.1.1	Acidaminococcaceae	0	0	0	0	0.00924172	0	0	0	0.0023912	0	0	0	0	0.0146692	0	0	0	0	0.0278435	0	0	0	0	0.0877123	0	0	0	0	0.0163088	0	0	0	0	0	0	0	0	0.00185261	0.382729	0	0	0	0	0	0	0	0	0
0.1.10.4.1.1.1	Acidaminococcus	0	0	0	0	0	0	0	0	0.0023912	0	0	0	0	0	0	0	0	0	0	0	0	0	0	0	0	0	0	0	0	0	0	0	0	0	0	0	0	0.00185261	0.316741	0	0	0	0	0	0	0	0	0
0.1.10.4.1.1.2	Phascolarctobacterium	0	0	0	0	0.00924172	0	0	0	0	0	0	0	0	0	0	0	0	0	0.00278435	0	0	0	0	0.0877123	0	0	0	0	0.0163088	0	0	0	0	0	0	0	0	0	0.0461914	0	0	0	0	0	0	0	0	0
0.1.10.4.1.1.3	Succiniclasticum	0	0	0	0	0	0	0	0	0	0	0	0	0	0.0146692	0	0	0	0	0.0250592	0	0	0	0	0	0	0	0	0	0	0	0	0	0	0	0	0	0	0	0.0153971	0	0	0	0	0	0	0	0	0
0.1.10.4.1.1.4	unclassified	0	0	0	0	0	0	0	0	0	0	0	0	0	0	0	0	0	0	0	0	0	0	0	0	0	0	0	0	0	0	0	0	0	0	0	0	0	0	0.00439918	0	0	0	0	0	0	0	0	0
0.1.10.4.1.2	Veillonellaceae	0.00118561	0.0214015	0.0613783	8.66872	0.00231043	0	0.007001	0.0818756	7.40794	0.331139	0.0013013	0.118794	15.5616	1.36424	0	0.0976053	0.0100958	1.01582	0.0278435	0	0.0336656	0.00198161	0.419057	0.275098	0	0.00577601	0.0491735	2.6943	0.407719	0	0.00952363	0.0192845	5.07339	0.0107692	0.00109439	0	0.00551777	0.105599	0.387128	0.00112521	0	0.232116	0.589566	0	0	0	0.0735665	0.17103
0.1.10.4.1.2.1	Allisonella	0	0	0	0	0	0	0	0	0	0	0	0	0	0	0	0	0	0	0	0	0	0	0	0	0	0	0	0	0.0108725	0	0	0	0	0	0	0	0	0	0.10778	0	0	0	0	0	0	0	0	0
0.1.10.4.1.2.2	Anaeroglobus	0	0	0	0.0936509	0	0	0	0	0	0	0	0	0	0	0	0	0	0	0	0	0	0	0	0	0	0	0	0.00301714	0	0	0	0	0.00264929	0	0	0	0	0.0166735	0	0	0	0	0	0	0	0	0	0
0.1.10.4.1.2.3	Centipeda	0	0	0	0.00960523	0	0	0	0.00157453	0.0047824	0	0	0	0.0414239	0	0	0	0	0.00579363	0	0	0	0	0.00967056	0	0	0	0	0.0512913	0	0	0	0	0	0	0	0	0	0	0	0	0	0	0	0	0	0	0	0
0.1.10.4.1.2.4	Dialister	0	0	0.00982053	0.249736	0	0	0	0	0.0023912	0.114322	0	0.0651453	0.0220927	0.834311	0	0	0.00897404	0.00772484	0.0194905	0	0	0	0	0.00797385	0	0	0	0.0301714	0.26094	0	0	0.00688734	0.0105971	0.00538459	0	0	0	0.0259365	0.0615885	0	0	0.0357102	0.0185398	0	0	0	0.0021019	0.105574
0.1.10.4.1.2.5	Megamonas	0	0	0	0	0	0	0	0	0	0	0	0	0	0.102684	0	0	0	0	0	0	0.00187031	0	0	0.251176	0	0	0	0	0	0	0	0	0	0	0	0	0	0	0	0	0	0	0	0	0	0	0	0
0.1.10.4.1.2.6	Megasphaera	0	0	0	0.557103	0	0	0	0	0.148254	0	0	0	0.590981	0.0275048	0	0	0	0.00193121	0	0	0	0	0.0241764	0	0	0	0	0.238354	0	0	0	0.00688734	0.309967	0	0	0	0	0	0	0	0	0	0	0	0	0	0	0.0443412
0.1.10.4.1.2.7	Mitsuokella	0	0	0	0	0	0	0	0	0	0	0	0	0	0	0	0	0	0	0	0	0	0	0	0	0	0	0	0	0	0	0	0	0	0	0	0	0	0	0	0	0	0	0	0	0	0	0	0
0.1.10.4.1.2.8	Negativicoccus	0	0.0214015	0.0184135	0	0.00231043	0	0.007001	0	0.0023912	0.206962	0	0.0517331	0	0.375898	0	0.0953354	0	0	0.00835306	0	0.0317953	0	0	0.0119608	0	0.002888	0	0	0.135906	0	0	0	0	0.00538459	0	0	0	0	0.21336	0	0	0.0633045	0	0	0	0	0	0.0190034
0.1.10.4.1.2.9	Schwartzia	0	0	0	0	0	0	0	0	0.0143472	0	0	0	0	0	0	0	0	0.00193121	0	0	0	0	0	0	0	0	0	0.00301714	0	0	0	0	0	0	0	0	0	0	0	0	0	0	0	0	0	0	0	0
0.1.10.4.1.2.10	Selenomonas	0	0	0	0.0168091	0	0	0	0.00157453	0	0	0	0	0.0359007	0	0	0	0	0.0212433	0	0	0	0	0.0145058	0	0	0	0.00189129	0.425416	0	0	0	0	0.0105971	0	0	0	0	0.00185261	0	0	0	0	0.00741592	0	0	0	0.0021019	0
0.1.10.4.1.2.11	Veillonella	0	0	0.0294616	7.26635	0	0	0	0.0724284	6.96078	0.00591319	0.0013013	0	14.12	0	0	0	0.00112176	0.913462	0	0	0	0.00198161	0.336858	0	0	0.002888	0.0434996	1.7952	0	0	0.00952363	0.00550987	4.472	0	0.00109439	0	0.00413833	0.0592834	0	0.00112521	0	0.133102	0.54507	0	0	0	0.0672608	0
0.1.10.4.1.2.12	unclassified	0.00118561	0	0.0036827	0.475459	0	0	0	0.00629812	0.274988	0.00394213	0	0.00191604	0.751153	0.0238375	0	0.00226989	0	0.0637299	0	0	0	0	0.0338469	0.00398692	0	0	0.00378258	0.14784	0	0	0	0	0.267578	0	0	0	0.00137944	0.00185261	0.00439918	0	0	0	0.0185398	0	0	0	0.0021019	0.00211149
0.1.10.4.1.3	unclassified	0	0	0	0.00240131	0	0	0	0	0	0	0	0	0	0.00183365	0	0	0	0	0	0	0	0	0	0	0	0	0	0	0	0	0	0	0	0	0	0	0	0	0.00219959	0	0	0	0	0	0	0	0	0
0.1.10.4.1.3.1	unclassified	0	0	0	0.00240131	0	0	0	0	0	0	0	0	0	0.00183365	0	0	0	0	0	0	0	0	0	0	0	0	0	0	0	0	0	0	0	0	0	0	0	0	0.00219959	0	0	0	0	0	0	0	0	0
0.1.10.5	unclassified	0.0237121	0.0152868	0.103116	0.617136	0.016173	0.109426	0.049007	0.110217	0.337159	0.149801	0.0221222	0.0632293	0.903041	0.157694	0.0330287	0.0181591	0.0807664	0.121666	0.094668	0.0283872	0.00748125	0.107007	0.122494	0.151503	0.0361098	0.0722001	0.141847	0.431451	0.222887	0.0345797	0.0247614	0.100555	0.463625	0.113076	0.0383037	0.0482288	0.166913	0.0685464	0.305743	0.031506	0.12767	0.121739	0.19096	0.0866034	0.0337166	0.0558632	0.100891	0.11402
0.1.10.5.1	unclassified	0.0237121	0.0152868	0.103116	0.617136	0.016173	0.109426	0.049007	0.110217	0.337159	0.149801	0.0221222	0.0632293	0.903041	0.157694	0.0330287	0.0181591	0.0807664	0.121666	0.094668	0.0283872	0.00748125	0.107007	0.122494	0.151503	0.0361098	0.0722001	0.141847	0.431451	0.222887	0.0345797	0.0247614	0.100555	0.463625	0.113076	0.0383037	0.0482288	0.166913	0.0685464	0.305743	0.031506	0.12767	0.121739	0.19096	0.0866034	0.0337166	0.0558632	0.100891	0.11402
0.1.10.5.1.1	unclassified	0.0237121	0.0152868	0.103116	0.617136	0.016173	0.109426	0.049007	0.110217	0.337159	0.149801	0.0221222	0.0632293	0.903041	0.157694	0.0330287	0.0181591	0.0807664	0.121666	0.094668	0.0283872	0.00748125	0.107007	0.122494	0.151503	0.0361098	0.0722001	0.141847	0.431451	0.222887	0.0345797	0.0247614	0.100555	0.463625	0.113076	0.0383037	0.0482288	0.166913	0.0685464	0.305743	0.031506	0.12767	0.121739	0.19096	0.0866034	0.0337166	0.0558632	0.100891	0.11402
0.1.10.5.1.1.1	unclassified	0.0237121	0.0152868	0.103116	0.617136	0.016173	0.109426	0.049007	0.110217	0.337159	0.149801	0.0221222	0.0632293	0.903041	0.157694	0.0330287	0.0181591	0.0807664	0.121666	0.094668	0.0283872	0.00748125	0.107007	0.122494	0.151503	0.0361098	0.0722001	0.141847	0.431451	0.222887	0.0345797	0.0247614	0.100555	0.463625	0.113076	0.0383037	0.0482288	0.166913	0.0685464	0.305743	0.031506	0.12767	0.121739	0.19096	0.0866034	0.0337166	0.0558632	0.100891	0.11402
0.1.11	Fusobacteria	0	0	0.00122757	1.24628	0	0	0	0	0.786705	0	0	0	0.706967	0	0	0	0	0.154497	0	0	0	0	0.135388	0	0	0	0.00567387	4.52872	0	0	0.00380945	0	0.649075	0.0026923	0	0	0.00137944	0.396458	0	0.00112521	0	0.0405798	0.348548	0	0	0	0.0147133	0
0.1.11.1	Fusobacteriia	0	0	0.00122757	1.24628	0	0	0	0	0.786705	0	0	0	0.706967	0	0	0	0	0.154497	0	0	0	0	0.135388	0	0	0	0.00567387	4.52872	0	0	0.00380945	0	0.649075	0.0026923	0	0	0.00137944	0.396458	0	0.00112521	0	0.0405798	0.348548	0	0	0	0.0147133	0
0.1.11.1.1	Fusobacteriales	0	0	0.00122757	1.24628	0	0	0	0	0.786705	0	0	0	0.706967	0	0	0	0	0.154497	0	0	0	0	0.135388	0	0	0	0.00567387	4.52872	0	0	0.00380945	0	0.649075	0.0026923	0	0	0.00137944	0.396458	0	0.00112521	0	0.0405798	0.348548	0	0	0	0.0147133	0
0.1.11.1.1.1	Fusobacteriaceae	0	0	0.00122757	1.13342	0	0	0	0	0.590626	0	0	0	0.314821	0	0	0	0	0.148703	0	0	0	0	0.0967056	0	0	0	0.00567387	4.3839	0	0	0.00380945	0	0.59609	0.0026923	0	0	0.00137944	0.387195	0	0.00112521	0	0.0292175	0.266973	0	0	0	0.0084076	0
0.1.11.1.1.1.1	Clostridium_XIX	0	0	0	0.0264144	0	0	0	0	0.0071736	0	0	0	0.00828478	0	0	0	0	0.00193121	0	0	0	0	0	0	0	0	0	0.0150857	0	0	0	0	0.0105971	0	0	0	0	0.00185261	0	0	0	0	0.00185398	0	0	0	0	0
0.1.11.1.1.1.2	Fusobacterium	0	0	0.00122757	0.962924	0	0	0	0	0.535629	0	0	0	0.265113	0	0	0	0	0.137116	0	0	0	0	0.0902585	0	0	0	0.00567387	4.09124	0	0	0.00380945	0	0.559	0.0026923	0	0	0.00137944	0.376079	0	0	0	0.0275943	0.252141	0	0	0	0.0084076	0
0.1.11.1.1.1.3	unclassified	0	0	0	0.144078	0	0	0	0	0.047824	0	0	0	0.0414239	0	0	0	0	0.00965605	0	0	0	0	0.00644704	0	0	0	0	0.277577	0	0	0	0	0.0264929	0	0	0	0	0.00926303	0	0.00112521	0	0.00162319	0.0129779	0	0	0	0	0
0.1.11.1.1.2	Leptotrichiaceae	0	0	0	0.11046	0	0	0	0	0.196078	0	0	0	0.392146	0	0	0	0	0.00579363	0	0	0	0	0.0386822	0	0	0	0	0.138788	0	0	0	0	0.0529857	0	0	0	0	0.00926303	0	0	0	0.0113623	0.0797212	0	0	0	0.0063057	0
0.1.11.1.1.2.1	Leptotrichia	0	0	0	0.0960523	0	0	0	0	0.186514	0	0	0	0.342437	0	0	0	0	0.00579363	0	0	0	0	0.0370705	0	0	0	0	0.12672	0	0	0	0	0.0476872	0	0	0	0	0.00555782	0	0	0	0.00649277	0.0704513	0	0	0	0.0042038	0
0.1.11.1.1.2.2	Sneathia	0	0	0	0	0	0	0	0	0	0	0	0	0	0	0	0	0	0	0	0	0	0	0	0	0	0	0	0	0	0	0	0	0	0	0	0	0	0	0	0	0	0	0.00556194	0	0	0	0	0
0.1.11.1.1.2.3	Streptobacillus	0	0	0	0.00480261	0	0	0	0	0	0	0	0	0.0276159	0	0	0	0	0	0	0	0	0	0	0	0	0	0	0	0	0	0	0	0	0	0	0	0	0.00370521	0	0	0	0.00324638	0.00185398	0	0	0	0	0
0.1.11.1.1.2.4	unclassified	0	0	0	0.00960523	0	0	0	0	0.0095648	0	0	0	0.0220927	0	0	0	0	0	0	0	0	0	0.00161176	0	0	0	0	0.0120685	0	0	0	0	0.00529857	0	0	0	0	0	0	0	0	0.00162319	0.00185398	0	0	0	0.0021019	0
0.1.11.1.1.3	unclassified	0	0	0	0.00240131	0	0	0	0	0	0	0	0	0	0	0	0	0	0	0	0	0	0	0	0	0	0	0	0.00603427	0	0	0	0	0	0	0	0	0	0	0	0	0	0	0.00185398	0	0	0	0	0
0.1.11.1.1.3.1	unclassified	0	0	0	0.00240131	0	0	0	0	0	0	0	0	0	0	0	0	0	0	0	0	0	0	0	0	0	0	0	0.00603427	0	0	0	0	0	0	0	0	0	0	0	0	0	0	0.00185398	0	0	0	0	0
0.1.12	Gemmatimonadetes	0	0	0.00245513	0	0	0	0	0.00157453	0	0	0	0	0	0	0	0	0	0	0	0	0	0	0	0	0	0	0.00378258	0	0	0	0	0.0041324	0	0	0.00218878	0.0458174	0.0289683	0	0	0	0	0.00324638	0	0	0	0	0.0105095	0
0.1.12.1	Gemmatimonadetes	0	0	0.00245513	0	0	0	0	0.00157453	0	0	0	0	0	0	0	0	0	0	0	0	0	0	0	0	0	0	0.00378258	0	0	0	0	0.0041324	0	0	0.00218878	0.0458174	0.0289683	0	0	0	0	0.00324638	0	0	0	0	0.0105095	0
0.1.12.1.1	Gemmatimonadales	0	0	0.00245513	0	0	0	0	0.00157453	0	0	0	0	0	0	0	0	0	0	0	0	0	0	0	0	0	0	0.00378258	0	0	0	0	0.0041324	0	0	0.00218878	0.0458174	0.0289683	0	0	0	0	0.00324638	0	0	0	0	0.0105095	0
0.1.12.1.1.1	Gemmatimonadaceae	0	0	0.00245513	0	0	0	0	0.00157453	0	0	0	0	0	0	0	0	0	0	0	0	0	0	0	0	0	0	0.00378258	0	0	0	0	0.0041324	0	0	0.00218878	0.0458174	0.0289683	0	0	0	0	0.00324638	0	0	0	0	0.0105095	0
0.1.12.1.1.1.1	Gemmatimonas	0	0	0.00245513	0	0	0	0	0.00157453	0	0	0	0	0	0	0	0	0	0	0	0	0	0	0	0	0	0	0.00378258	0	0	0	0	0.0041324	0	0	0.00218878	0.0458174	0.0289683	0	0	0	0	0.00324638	0	0	0	0	0.0105095	0
0.1.13	Ignavibacteriae	0	0	0	0	0	0	0	0	0	0	0	0	0	0	0	0	0	0	0	0	0	0	0	0	0	0	0	0	0	0	0	0	0	0	0	0	0	0	0	0	0	0	0	0	0	0	0	0
0.1.13.1	Ignavibacteria	0	0	0	0	0	0	0	0	0	0	0	0	0	0	0	0	0	0	0	0	0	0	0	0	0	0	0	0	0	0	0	0	0	0	0	0	0	0	0	0	0	0	0	0	0	0	0	0
0.1.13.1.1	Ignavibacteriales	0	0	0	0	0	0	0	0	0	0	0	0	0	0	0	0	0	0	0	0	0	0	0	0	0	0	0	0	0	0	0	0	0	0	0	0	0	0	0	0	0	0	0	0	0	0	0	0
0.1.13.1.1.1	Ignavibacteriaceae	0	0	0	0	0	0	0	0	0	0	0	0	0	0	0	0	0	0	0	0	0	0	0	0	0	0	0	0	0	0	0	0	0	0	0	0	0	0	0	0	0	0	0	0	0	0	0	0
0.1.13.1.1.1.1	Ignavibacterium	0	0	0	0	0	0	0	0	0	0	0	0	0	0	0	0	0	0	0	0	0	0	0	0	0	0	0	0	0	0	0	0	0	0	0	0	0	0	0	0	0	0	0	0	0	0	0	0
0.1.14	Lentisphaerae	0	0	0	0	0	0	0	0	0	0	0	0	0	0	0	0	0	0	0	0	0	0	0	0	0	0	0	0	0	0	0	0	0	0	0	0	0	0	0	0	0	0	0	0	0	0	0	0
0.1.14.1	Lentisphaeria	0	0	0	0	0	0	0	0	0	0	0	0	0	0	0	0	0	0	0	0	0	0	0	0	0	0	0	0	0	0	0	0	0	0	0	0	0	0	0	0	0	0	0	0	0	0	0	0
0.1.14.1.1	Victivallales	0	0	0	0	0	0	0	0	0	0	0	0	0	0	0	0	0	0	0	0	0	0	0	0	0	0	0	0	0	0	0	0	0	0	0	0	0	0	0	0	0	0	0	0	0	0	0	0
0.1.14.1.1.1	Victivallaceae	0	0	0	0	0	0	0	0	0	0	0	0	0	0	0	0	0	0	0	0	0	0	0	0	0	0	0	0	0	0	0	0	0	0	0	0	0	0	0	0	0	0	0	0	0	0	0	0
0.1.14.1.1.1.1	Victivallis	0	0	0	0	0	0	0	0	0	0	0	0	0	0	0	0	0	0	0	0	0	0	0	0	0	0	0	0	0	0	0	0	0	0	0	0	0	0	0	0	0	0	0	0	0	0	0	0
0.1.15	Nitrospirae	0	0	0	0	0	0	0	0	0	0	0	0	0	0	0	0	0	0	0	0	0	0	0	0	0	0	0	0	0	0	0	0	0	0	0	0	0	0	0	0	0	0	0	0	0	0	0	0
0.1.15.1	Nitrospira	0	0	0	0	0	0	0	0	0	0	0	0	0	0	0	0	0	0	0	0	0	0	0	0	0	0	0	0	0	0	0	0	0	0	0	0	0	0	0	0	0	0	0	0	0	0	0	0
0.1.15.1.1	Nitrospirales	0	0	0	0	0	0	0	0	0	0	0	0	0	0	0	0	0	0	0	0	0	0	0	0	0	0	0	0	0	0	0	0	0	0	0	0	0	0	0	0	0	0	0	0	0	0	0	0
0.1.15.1.1.1	Nitrospiraceae	0	0	0	0	0	0	0	0	0	0	0	0	0	0	0	0	0	0	0	0	0	0	0	0	0	0	0	0	0	0	0	0	0	0	0	0	0	0	0	0	0	0	0	0	0	0	0	0
0.1.15.1.1.1.1	Nitrospira	0	0	0	0	0	0	0	0	0	0	0	0	0	0	0	0	0	0	0	0	0	0	0	0	0	0	0	0	0	0	0	0	0	0	0	0	0	0	0	0	0	0	0	0	0	0	0	0
0.1.16	Parcubacteria	0	0	0	0	0	0	0	0	0	0	0	0	0	0	0	0	0	0	0	0	0	0	0	0	0	0	0	0	0	0	0	0	0	0	0	0.00241144	0	0	0	0	0	0	0	0	0	0	0	0
0.1.16.1	unclassified	0	0	0	0	0	0	0	0	0	0	0	0	0	0	0	0	0	0	0	0	0	0	0	0	0	0	0	0	0	0	0	0	0	0	0	0.00241144	0	0	0	0	0	0	0	0	0	0	0	0
0.1.16.1.1	unclassified	0	0	0	0	0	0	0	0	0	0	0	0	0	0	0	0	0	0	0	0	0	0	0	0	0	0	0	0	0	0	0	0	0	0	0	0.00241144	0	0	0	0	0	0	0	0	0	0	0	0
0.1.16.1.1.1	unclassified	0	0	0	0	0	0	0	0	0	0	0	0	0	0	0	0	0	0	0	0	0	0	0	0	0	0	0	0	0	0	0	0	0	0	0	0.00241144	0	0	0	0	0	0	0	0	0	0	0	0
0.1.16.1.1.1.1	unclassified	0	0	0	0	0	0	0	0	0	0	0	0	0	0	0	0	0	0	0	0	0	0	0	0	0	0	0	0	0	0	0	0	0	0	0	0.00241144	0	0	0	0	0	0	0	0	0	0	0	0
0.1.17	Planctomycetes	0	0	0	0	0	0	0.00233367	0	0	0	0	0	0	0	0	0.00226989	0	0	0	0	0	0	0	0	0	0	0.00756515	0	0	0	0	0	0	0	0	0.0506402	0.0551777	0	0	0.00225043	0.00851136	0.0324638	0	0	0	0.00485767	0.0042038	0
0.1.17.1	Planctomycetia	0	0	0	0	0	0	0.00233367	0	0	0	0	0	0	0	0	0.00226989	0	0	0	0	0	0	0	0	0	0	0.00756515	0	0	0	0	0	0	0	0	0.0506402	0.0551777	0	0	0.00225043	0.00851136	0.0324638	0	0	0	0.00485767	0.0042038	0
0.1.17.1.1	Planctomycetales	0	0	0	0	0	0	0.00233367	0	0	0	0	0	0	0	0	0.00226989	0	0	0	0	0	0	0	0	0	0	0.00756515	0	0	0	0	0	0	0	0	0.0482288	0.0551777	0	0	0.00225043	0.00851136	0.0324638	0	0	0	0.00485767	0.0042038	0
0.1.17.1.1.1	Planctomycetaceae	0	0	0	0	0	0	0.00233367	0	0	0	0	0	0	0	0	0.00226989	0	0	0	0	0	0	0	0	0	0	0.00756515	0	0	0	0	0	0	0	0	0.0482288	0.0551777	0	0	0.00225043	0.00851136	0.0324638	0	0	0	0.00485767	0.0042038	0
0.1.17.1.1.1.1	Aquisphaera	0	0	0	0	0	0	0.00233367	0	0	0	0	0	0	0	0	0	0	0	0	0	0	0	0	0	0	0	0.00756515	0	0	0	0	0	0	0	0	0.0241144	0.0303478	0	0	0	0.00567424	0.00649277	0	0	0	0	0.0021019	0
0.1.17.1.1.1.2	Gemmata	0	0	0	0	0	0	0	0	0	0	0	0	0	0	0	0	0	0	0	0	0	0	0	0	0	0	0	0	0	0	0	0	0	0	0	0.00241144	0	0	0	0	0	0	0	0	0	0	0	0
0.1.17.1.1.1.3	Pirellula	0	0	0	0	0	0	0	0	0	0	0	0	0	0	0	0	0	0	0	0	0	0	0	0	0	0	0	0	0	0	0	0	0	0	0	0	0	0	0	0	0	0	0	0	0	0	0	0
0.1.17.1.1.1.4	Planctomyces	0	0	0	0	0	0	0	0	0	0	0	0	0	0	0	0	0	0	0	0	0	0	0	0	0	0	0	0	0	0	0	0	0	0	0	0.00482288	0	0	0	0	0	0.00162319	0	0	0	0	0	0
0.1.17.1.1.1.5	Zavarzinella	0	0	0	0	0	0	0	0	0	0	0	0	0	0	0	0	0	0	0	0	0	0	0	0	0	0	0	0	0	0	0	0	0	0	0	0	0.00275889	0	0	0	0	0.00324638	0	0	0	0	0	0
0.1.17.1.1.1.6	unclassified	0	0	0	0	0	0	0	0	0	0	0	0	0	0	0	0.00226989	0	0	0	0	0	0	0	0	0	0	0	0	0	0	0	0	0	0	0	0.0168801	0.0220711	0	0	0.00225043	0.00283712	0.0211015	0	0	0	0.00485767	0.0021019	0
0.1.17.1.2	unclassified	0	0	0	0	0	0	0	0	0	0	0	0	0	0	0	0	0	0	0	0	0	0	0	0	0	0	0	0	0	0	0	0	0	0	0	0.00241144	0	0	0	0	0	0	0	0	0	0	0	0
0.1.17.1.2.1	unclassified	0	0	0	0	0	0	0	0	0	0	0	0	0	0	0	0	0	0	0	0	0	0	0	0	0	0	0	0	0	0	0	0	0	0	0	0.00241144	0	0	0	0	0	0	0	0	0	0	0	0
0.1.17.1.2.1.1	unclassified	0	0	0	0	0	0	0	0	0	0	0	0	0	0	0	0	0	0	0	0	0	0	0	0	0	0	0	0	0	0	0	0	0	0	0	0.00241144	0	0	0	0	0	0	0	0	0	0	0	0
0.1.18	Proteobacteria	31.5454	5.97407	0.930495	5.10037	1.02352	1.2242	0.378054	21.9364	21.9273	0.061103	1.18419	6.9648	5.479	0.108185	0.875261	1.49132	0.0830099	54.9449	9.08534	1.09978	0.220697	1.98161	29.882	0.817319	1.12241	7.3673	4.7755	6.56831	3.02256	1.5388	7.76557	2.7329	11.7973	7.06728	0.956498	30.6398	2.89269	31.9723	8.42223	3.12584	0.269526	7.16802	26.7974	0.424058	0.146105	1.48645	4.76501	0.242821
0.1.18.1	Alphaproteobacteria	0.0201553	0.678733	0.0761091	0.0120065	0.0254147	0.141912	0.063009	0.253499	0.0095648	0.00394213	0.0767769	0.00574812	0	0	0.0440383	0.115764	0.00785229	0.00579363	0.0139218	0.119043	0.0112219	0.330929	0.0370705	0.0717646	0.0481464	0.514065	0.325302	0.108617	0.179397	0.132556	0.744748	0.486246	0.00794786	0.559998	0.0995896	0.98869	1.09666	0.0129682	0	0.130525	0.0453939	0.597335	0.0166858	0.0328495	0.0202299	0.211309	0.46452	0.00844595
0.1.18.1.1	Alphaproteobacteria_incertae_sedis	0	0	0	0	0	0	0	0	0	0	0	0	0	0	0	0	0	0	0	0	0	0	0	0	0	0	0	0	0	0	0	0	0	0	0	0	0.00137944	0	0	0	0	0	0	0	0	0	0	0
0.1.18.1.1.1	Geminicoccus	0	0	0	0	0	0	0	0	0	0	0	0	0	0	0	0	0	0	0	0	0	0	0	0	0	0	0	0	0	0	0	0	0	0	0	0	0	0	0	0	0	0	0	0	0	0	0	0
0.1.18.1.1.1.1	unclassified	0	0	0	0	0	0	0	0	0	0	0	0	0	0	0	0	0	0	0	0	0	0	0	0	0	0	0	0	0	0	0	0	0	0	0	0	0	0	0	0	0	0	0	0	0	0	0	0
0.1.18.1.1.2	Rhizomicrobium	0	0	0	0	0	0	0	0	0	0	0	0	0	0	0	0	0	0	0	0	0	0	0	0	0	0	0	0	0	0	0	0	0	0	0	0	0.00137944	0	0	0	0	0	0	0	0	0	0	0
0.1.18.1.1.2.1	unclassified	0	0	0	0	0	0	0	0	0	0	0	0	0	0	0	0	0	0	0	0	0	0	0	0	0	0	0	0	0	0	0	0	0	0	0	0	0.00137944	0	0	0	0	0	0	0	0	0	0	0
0.1.18.1.2	Caulobacterales	0	0	0.0036827	0	0	0	0.00233367	0.0157453	0	0	0.0013013	0	0	0	0	0.00453978	0	0	0	0	0	0.00990805	0	0	0	0	0.00378258	0	0.00543626	0.00230532	0.00571418	0.0550987	0	0.00807689	0	0.258024	0.0400039	0	0	0	0	0.0146087	0	0	0	0.0267172	0.0189171	0
0.1.18.1.2.1	Caulobacteraceae	0	0	0.0036827	0	0	0	0.00233367	0.0157453	0	0	0.0013013	0	0	0	0	0.00453978	0	0	0	0	0	0.00990805	0	0	0	0	0.00378258	0	0.00543626	0.00230532	0.00571418	0.0550987	0	0.00807689	0	0.258024	0.0400039	0	0	0	0	0.0146087	0	0	0	0.0267172	0.0189171	0
0.1.18.1.2.1.1	Asticcacaulis	0	0	0	0	0	0	0	0	0	0	0	0	0	0	0	0	0	0	0	0	0	0	0	0	0	0	0	0	0	0	0	0	0	0	0	0	0	0	0	0	0	0	0	0	0	0	0	0
0.1.18.1.2.1.2	Brevundimonas	0	0	0.0036827	0	0	0	0	0.00157453	0	0	0.0013013	0	0	0	0	0.00453978	0	0	0	0	0	0.00594483	0	0	0	0	0.00189129	0	0.00543626	0.00230532	0.00571418	0.0468339	0	0.00807689	0	0.224264	0.0151739	0	0	0	0	0.00162319	0	0	0	0.0218595	0.0147133	0
0.1.18.1.2.1.3	Caulobacter	0	0	0	0	0	0	0	0	0	0	0	0	0	0	0	0	0	0	0	0	0	0	0	0	0	0	0	0	0	0	0	0	0	0	0	0	0.00137944	0	0	0	0	0	0	0	0	0	0	0
0.1.18.1.2.1.4	Phenylobacterium	0	0	0	0	0	0	0.00233367	0.0125962	0	0	0	0	0	0	0	0	0	0	0	0	0	0	0	0	0	0	0.00189129	0	0	0	0	0.00688734	0	0	0	0.0337602	0.0220711	0	0	0	0	0.0113623	0	0	0	0.00242884	0.0042038	0
0.1.18.1.2.1.5	unclassified	0	0	0	0	0	0	0	0.00157453	0	0	0	0	0	0	0	0	0	0	0	0	0	0.00396322	0	0	0	0	0	0	0	0	0	0.00137747	0	0	0	0	0.00137944	0	0	0	0	0.00162319	0	0	0	0.00242884	0	0
0.1.18.1.2.2	unclassified	0	0	0	0	0	0	0	0	0	0	0	0	0	0	0	0	0	0	0	0	0	0	0	0	0	0	0	0	0	0	0	0	0	0	0	0	0	0	0	0	0	0	0	0	0	0	0	0
0.1.18.1.2.2.1	unclassified	0	0	0	0	0	0	0	0	0	0	0	0	0	0	0	0	0	0	0	0	0	0	0	0	0	0	0	0	0	0	0	0	0	0	0	0	0	0	0	0	0	0	0	0	0	0	0	0
0.1.18.1.3	Rhizobiales	0	0.0275162	0.0036827	0	0	0	0.00233367	0.0125962	0	0	0.0013013	0	0	0	0	0	0	0	0	0.000915717	0.00187031	0.0297242	0.00161176	0.00398692	0.00300915	0.00866401	0.00756515	0	0.00543626	0.00115266	0.0247614	0.0316817	0	0	0.00547196	0.253201	0.353138	0	0	0	0.0113485	0.167189	0	0.00895897	0	0.0194307	0.021019	0
0.1.18.1.3.1	Aurantimonadaceae	0	0	0	0	0	0	0	0	0	0	0	0	0	0	0	0	0	0	0	0	0	0	0	0	0	0	0	0	0	0	0	0	0	0	0	0	0	0	0	0	0	0	0	0	0	0	0	0
0.1.18.1.3.1.1	Aurantimonas	0	0	0	0	0	0	0	0	0	0	0	0	0	0	0	0	0	0	0	0	0	0	0	0	0	0	0	0	0	0	0	0	0	0	0	0	0	0	0	0	0	0	0	0	0	0	0	0
0.1.18.1.3.1.2	Aureimonas	0	0	0	0	0	0	0	0	0	0	0	0	0	0	0	0	0	0	0	0	0	0	0	0	0	0	0	0	0	0	0	0	0	0	0	0	0	0	0	0	0	0	0	0	0	0	0	0
0.1.18.1.3.1.3	Martelella	0	0	0	0	0	0	0	0	0	0	0	0	0	0	0	0	0	0	0	0	0	0	0	0	0	0	0	0	0	0	0	0	0	0	0	0	0	0	0	0	0	0	0	0	0	0	0	0
0.1.18.1.3.1.4	unclassified	0	0	0	0	0	0	0	0	0	0	0	0	0	0	0	0	0	0	0	0	0	0	0	0	0	0	0	0	0	0	0	0	0	0	0	0	0	0	0	0	0	0	0	0	0	0	0	0
0.1.18.1.3.2	Beijerinckiaceae	0	0	0	0	0	0	0	0	0	0	0	0	0	0	0	0	0	0	0	0	0	0.00396322	0	0	0	0	0	0	0	0.00115266	0	0	0	0	0	0.021703	0.0289683	0	0	0	0	0.00973915	0	0	0	0	0	0
0.1.18.1.3.2.1	Beijerinckia	0	0	0	0	0	0	0	0	0	0	0	0	0	0	0	0	0	0	0	0	0	0.00198161	0	0	0	0	0	0	0	0.00115266	0	0	0	0	0	0	0.0165533	0	0	0	0	0	0	0	0	0	0	0
0.1.18.1.3.2.2	Camelimonas	0	0	0	0	0	0	0	0	0	0	0	0	0	0	0	0	0	0	0	0	0	0	0	0	0	0	0	0	0	0	0	0	0	0	0	0	0	0	0	0	0	0	0	0	0	0	0	0
0.1.18.1.3.2.3	Chelatococcus	0	0	0	0	0	0	0	0	0	0	0	0	0	0	0	0	0	0	0	0	0	0	0	0	0	0	0	0	0	0	0	0	0	0	0	0	0	0	0	0	0	0	0	0	0	0	0	0
0.1.18.1.3.2.4	Methylovirgula	0	0	0	0	0	0	0	0	0	0	0	0	0	0	0	0	0	0	0	0	0	0	0	0	0	0	0	0	0	0	0	0	0	0	0	0	0.00137944	0	0	0	0	0	0	0	0	0	0	0
0.1.18.1.3.2.5	unclassified	0	0	0	0	0	0	0	0	0	0	0	0	0	0	0	0	0	0	0	0	0	0.00198161	0	0	0	0	0	0	0	0	0	0	0	0	0	0.021703	0.0110355	0	0	0	0	0.00973915	0	0	0	0	0	0
0.1.18.1.3.3	Bradyrhizobiaceae	0	0.00917207	0	0	0	0	0.00233367	0.00314906	0	0	0.0013013	0	0	0	0	0	0	0	0	0.000915717	0	0	0	0	0	0.002888	0	0	0	0	0.00190473	0.0041324	0	0	0	0.0289373	0.037245	0	0	0	0.00851136	0.0357102	0	0.00298632	0	0.00728651	0.0042038	0
0.1.18.1.3.3.1	Balneimonas	0	0	0	0	0	0	0	0	0	0	0	0	0	0	0	0	0	0	0	0	0	0	0	0	0	0	0	0	0	0	0	0	0	0	0	0	0	0	0	0	0	0	0	0	0	0	0	0
0.1.18.1.3.3.2	Blastobacter	0	0	0	0	0	0	0	0	0	0	0	0	0	0	0	0	0	0	0	0	0	0	0	0	0	0	0	0	0	0	0	0	0	0	0	0	0	0	0	0	0	0	0	0	0	0.00485767	0	0
0.1.18.1.3.3.3	Bosea	0	0.00917207	0	0	0	0	0.00233367	0	0	0	0	0	0	0	0	0	0	0	0	0	0	0	0	0	0	0	0	0	0	0	0	0	0	0	0	0	0.00275889	0	0	0	0	0	0	0	0	0.00242884	0	0
0.1.18.1.3.3.4	Bradyrhizobium	0	0	0	0	0	0	0	0	0	0	0	0	0	0	0	0	0	0	0	0	0	0	0	0	0	0.002888	0	0	0	0	0.00190473	0.00275493	0	0	0	0.021703	0.0206917	0	0	0	0.00283712	0.0308407	0	0	0	0	0	0
0.1.18.1.3.3.5	Nitrobacter	0	0	0	0	0	0	0	0	0	0	0	0	0	0	0	0	0	0	0	0	0	0	0	0	0	0	0	0	0	0	0	0	0	0	0	0	0.00137944	0	0	0	0	0	0	0	0	0	0	0
0.1.18.1.3.3.6	Rhodopseudomonas	0	0	0	0	0	0	0	0.00314906	0	0	0	0	0	0	0	0	0	0	0	0	0	0	0	0	0	0	0	0	0	0	0	0	0	0	0	0	0	0	0	0	0	0	0	0	0	0	0	0
0.1.18.1.3.3.7	Tardiphaga	0	0	0	0	0	0	0	0	0	0	0	0	0	0	0	0	0	0	0	0	0	0	0	0	0	0	0	0	0	0	0	0	0	0	0	0	0	0	0	0	0	0	0	0	0	0	0	0
0.1.18.1.3.3.8	unclassified	0	0	0	0	0	0	0	0	0	0	0.0013013	0	0	0	0	0	0	0	0	0.000915717	0	0	0	0	0	0	0	0	0	0	0	0.00137747	0	0	0	0.00723432	0.012415	0	0	0	0.00567424	0.00486958	0	0.00298632	0	0	0.0042038	0
0.1.18.1.3.4	Brucellaceae	0	0	0	0	0	0	0	0.00787265	0	0	0	0	0	0	0	0	0	0	0	0	0	0	0.00161176	0	0	0	0	0	0	0	0.0114284	0.00688734	0	0	0	0.00723432	0.0193122	0	0	0	0	0.0146087	0	0	0	0	0	0
0.1.18.1.3.4.1	Brucella	0	0	0	0	0	0	0	0	0	0	0	0	0	0	0	0	0	0	0	0	0	0	0	0	0	0	0	0	0	0	0	0	0	0	0	0	0.00413833	0	0	0	0	0	0	0	0	0	0	0
0.1.18.1.3.4.2	Daeguia	0	0	0	0	0	0	0	0	0	0	0	0	0	0	0	0	0	0	0	0	0	0	0	0	0	0	0	0	0	0	0	0	0	0	0	0	0	0	0	0	0	0	0	0	0	0	0	0
0.1.18.1.3.4.3	Mycoplana	0	0	0	0	0	0	0	0	0	0	0	0	0	0	0	0	0	0	0	0	0	0	0	0	0	0	0	0	0	0	0	0	0	0	0	0	0	0	0	0	0	0	0	0	0	0	0	0
0.1.18.1.3.4.4	Ochrobactrum	0	0	0	0	0	0	0	0.00787265	0	0	0	0	0	0	0	0	0	0	0	0	0	0	0.00161176	0	0	0	0	0	0	0	0.0114284	0.00688734	0	0	0	0	0.0096561	0	0	0	0	0.0146087	0	0	0	0	0	0
0.1.18.1.3.4.5	Paenochrobactrum	0	0	0	0	0	0	0	0	0	0	0	0	0	0	0	0	0	0	0	0	0	0	0	0	0	0	0	0	0	0	0	0	0	0	0	0	0	0	0	0	0	0	0	0	0	0	0	0
0.1.18.1.3.4.6	Pseudochrobactrum	0	0	0	0	0	0	0	0	0	0	0	0	0	0	0	0	0	0	0	0	0	0	0	0	0	0	0	0	0	0	0	0	0	0	0	0	0	0	0	0	0	0	0	0	0	0	0	0
0.1.18.1.3.4.7	unclassified	0	0	0	0	0	0	0	0	0	0	0	0	0	0	0	0	0	0	0	0	0	0	0	0	0	0	0	0	0	0	0	0	0	0	0	0.00723432	0.00551777	0	0	0	0	0	0	0	0	0	0	0
0.1.18.1.3.5	Hyphomicrobiaceae	0	0	0	0	0	0	0	0	0	0	0	0	0	0	0	0	0	0	0	0	0	0.00198161	0	0	0	0	0	0	0	0	0	0.00275493	0	0	0.00109439	0.00482288	0.00689722	0	0	0	0	0	0	0	0	0	0	0
0.1.18.1.3.5.1	Angulomicrobium	0	0	0	0	0	0	0	0	0	0	0	0	0	0	0	0	0	0	0	0	0	0	0	0	0	0	0	0	0	0	0	0	0	0	0	0	0	0	0	0	0	0	0	0	0	0	0	0
0.1.18.1.3.5.2	Devosia	0	0	0	0	0	0	0	0	0	0	0	0	0	0	0	0	0	0	0	0	0	0	0	0	0	0	0	0	0	0	0	0.00275493	0	0	0	0.00241144	0.00275889	0	0	0	0	0	0	0	0	0	0	0
0.1.18.1.3.5.3	Hyphomicrobium	0	0	0	0	0	0	0	0	0	0	0	0	0	0	0	0	0	0	0	0	0	0	0	0	0	0	0	0	0	0	0	0	0	0	0	0	0.00137944	0	0	0	0	0	0	0	0	0	0	0
0.1.18.1.3.5.4	Pedomicrobium	0	0	0	0	0	0	0	0	0	0	0	0	0	0	0	0	0	0	0	0	0	0	0	0	0	0	0	0	0	0	0	0	0	0	0	0	0	0	0	0	0	0	0	0	0	0	0	0
0.1.18.1.3.5.5	Pelagibacterium	0	0	0	0	0	0	0	0	0	0	0	0	0	0	0	0	0	0	0	0	0	0	0	0	0	0	0	0	0	0	0	0	0	0	0	0	0	0	0	0	0	0	0	0	0	0	0	0
0.1.18.1.3.5.6	Rhodomicrobium	0	0	0	0	0	0	0	0	0	0	0	0	0	0	0	0	0	0	0	0	0	0	0	0	0	0	0	0	0	0	0	0	0	0	0	0	0	0	0	0	0	0	0	0	0	0	0	0
0.1.18.1.3.5.7	Rhodoplanes	0	0	0	0	0	0	0	0	0	0	0	0	0	0	0	0	0	0	0	0	0	0	0	0	0	0	0	0	0	0	0	0	0	0	0	0	0.00137944	0	0	0	0	0	0	0	0	0	0	0
0.1.18.1.3.5.8	unclassified	0	0	0	0	0	0	0	0	0	0	0	0	0	0	0	0	0	0	0	0	0	0.00198161	0	0	0	0	0	0	0	0	0	0	0	0	0.00109439	0.00241144	0.00137944	0	0	0	0	0	0	0	0	0	0	0
0.1.18.1.3.6	Methylobacteriaceae	0	0.00611471	0.0036827	0	0	0	0	0.00157453	0	0	0	0	0	0	0	0	0	0	0	0	0.00187031	0.00396322	0	0	0.00150457	0.00577601	0.00378258	0	0.00271813	0	0.0076189	0.0041324	0	0	0.00218878	0.0506402	0.114494	0	0	0	0	0.0324638	0	0	0	0	0.0147133	0
0.1.18.1.3.6.1	Methylobacterium	0	0.00305736	0.0036827	0	0	0	0	0	0	0	0	0	0	0	0	0	0	0	0	0	0.00187031	0.00396322	0	0	0.00150457	0.00577601	0.00378258	0	0.00271813	0	0.0076189	0.0041324	0	0	0.00218878	0.0337602	0.0910433	0	0	0	0	0.0324638	0	0	0	0	0.0105095	0
0.1.18.1.3.6.2	Microvirga	0	0.00305736	0	0	0	0	0	0.00157453	0	0	0	0	0	0	0	0	0	0	0	0	0	0	0	0	0	0	0	0	0	0	0	0	0	0	0	0.0168801	0.0179328	0	0	0	0	0	0	0	0	0	0.0042038	0
0.1.18.1.3.6.3	unclassified	0	0	0	0	0	0	0	0	0	0	0	0	0	0	0	0	0	0	0	0	0	0	0	0	0	0	0	0	0	0	0	0	0	0	0	0	0.00551777	0	0	0	0	0	0	0	0	0	0	0
0.1.18.1.3.7	Methylocystaceae	0	0	0	0	0	0	0	0	0	0	0	0	0	0	0	0	0	0	0	0	0	0	0	0	0	0	0	0	0.00271813	0	0	0.00137747	0	0	0	0	0.00551777	0	0	0	0	0	0	0.00298632	0	0	0	0
0.1.18.1.3.7.1	Methylocystis	0	0	0	0	0	0	0	0	0	0	0	0	0	0	0	0	0	0	0	0	0	0	0	0	0	0	0	0	0	0	0	0	0	0	0	0	0.00275889	0	0	0	0	0	0	0	0	0	0	0
0.1.18.1.3.7.2	Pleomorphomonas	0	0	0	0	0	0	0	0	0	0	0	0	0	0	0	0	0	0	0	0	0	0	0	0	0	0	0	0	0	0	0	0.00137747	0	0	0	0	0	0	0	0	0	0	0	0	0	0	0	0
0.1.18.1.3.7.3	unclassified	0	0	0	0	0	0	0	0	0	0	0	0	0	0	0	0	0	0	0	0	0	0	0	0	0	0	0	0	0.00271813	0	0	0	0	0	0	0	0.00275889	0	0	0	0	0	0	0.00298632	0	0	0	0
0.1.18.1.3.8	Phyllobacteriaceae	0	0	0	0	0	0	0	0	0	0	0	0	0	0	0	0	0	0	0	0	0	0	0	0	0	0	0	0	0	0	0	0	0	0	0	0.00723432	0.00137944	0	0	0	0	0.00324638	0	0	0	0	0	0
0.1.18.1.3.8.1	Aminobacter	0	0	0	0	0	0	0	0	0	0	0	0	0	0	0	0	0	0	0	0	0	0	0	0	0	0	0	0	0	0	0	0	0	0	0	0	0	0	0	0	0	0	0	0	0	0	0	0
0.1.18.1.3.8.2	Aquamicrobium	0	0	0	0	0	0	0	0	0	0	0	0	0	0	0	0	0	0	0	0	0	0	0	0	0	0	0	0	0	0	0	0	0	0	0	0	0	0	0	0	0	0	0	0	0	0	0	0
0.1.18.1.3.8.3	Mesorhizobium	0	0	0	0	0	0	0	0	0	0	0	0	0	0	0	0	0	0	0	0	0	0	0	0	0	0	0	0	0	0	0	0	0	0	0	0.00723432	0.00137944	0	0	0	0	0	0	0	0	0	0	0
0.1.18.1.3.8.4	Phyllobacterium	0	0	0	0	0	0	0	0	0	0	0	0	0	0	0	0	0	0	0	0	0	0	0	0	0	0	0	0	0	0	0	0	0	0	0	0	0	0	0	0	0	0	0	0	0	0	0	0
0.1.18.1.3.8.5	unclassified	0	0	0	0	0	0	0	0	0	0	0	0	0	0	0	0	0	0	0	0	0	0	0	0	0	0	0	0	0	0	0	0	0	0	0	0	0	0	0	0	0	0.00324638	0	0	0	0	0	0
0.1.18.1.3.9	Rhizobiaceae	0	0	0	0	0	0	0	0	0	0	0	0	0	0	0	0	0	0	0	0	0	0.00792644	0	0	0	0	0	0	0	0	0	0.0082648	0	0	0.00109439	0.0120572	0.0137944	0	0	0	0	0.00649277	0	0	0	0.00728651	0	0
0.1.18.1.3.9.1	Ensifer	0	0	0	0	0	0	0	0	0	0	0	0	0	0	0	0	0	0	0	0	0	0	0	0	0	0	0	0	0	0	0	0	0	0	0	0	0	0	0	0	0	0	0	0	0	0	0	0
0.1.18.1.3.9.2	Kaistia	0	0	0	0	0	0	0	0	0	0	0	0	0	0	0	0	0	0	0	0	0	0.00594483	0	0	0	0	0	0	0	0	0	0	0	0	0	0	0	0	0	0	0	0	0	0	0	0	0	0
0.1.18.1.3.9.3	Rhizobium	0	0	0	0	0	0	0	0	0	0	0	0	0	0	0	0	0	0	0	0	0	0.00198161	0	0	0	0	0	0	0	0	0	0.0082648	0	0	0.00109439	0.0120572	0.0137944	0	0	0	0	0.00649277	0	0	0	0.00728651	0	0
0.1.18.1.3.9.4	unclassified	0	0	0	0	0	0	0	0	0	0	0	0	0	0	0	0	0	0	0	0	0	0	0	0	0	0	0	0	0	0	0	0	0	0	0	0	0	0	0	0	0	0	0	0	0	0	0	0
0.1.18.1.3.10	Rhizobiales_incertae_sedis	0	0	0	0	0	0	0	0	0	0	0	0	0	0	0	0	0	0	0	0	0	0.00198161	0	0	0	0	0	0	0	0	0	0	0	0	0.00109439	0	0	0	0	0	0	0	0	0	0	0	0	0
0.1.18.1.3.10.1	Bauldia	0	0	0	0	0	0	0	0	0	0	0	0	0	0	0	0	0	0	0	0	0	0	0	0	0	0	0	0	0	0	0	0	0	0	0	0	0	0	0	0	0	0	0	0	0	0	0	0
0.1.18.1.3.10.2	Vasilyevaea	0	0	0	0	0	0	0	0	0	0	0	0	0	0	0	0	0	0	0	0	0	0.00198161	0	0	0	0	0	0	0	0	0	0	0	0	0.00109439	0	0	0	0	0	0	0	0	0	0	0	0	0
0.1.18.1.3.11	Rhodobiaceae	0	0	0	0	0	0	0	0	0	0	0	0	0	0	0	0	0	0	0	0	0	0	0	0	0	0	0	0	0	0	0	0	0	0	0	0	0	0	0	0	0	0	0	0	0	0	0	0
0.1.18.1.3.11.1	unclassified	0	0	0	0	0	0	0	0	0	0	0	0	0	0	0	0	0	0	0	0	0	0	0	0	0	0	0	0	0	0	0	0	0	0	0	0	0	0	0	0	0	0	0	0	0	0	0	0
0.1.18.1.3.12	Xanthobacteraceae	0	0	0	0	0	0	0	0	0	0	0	0	0	0	0	0	0	0	0	0	0	0.00198161	0	0	0	0	0	0	0	0	0	0	0	0	0	0	0.00137944	0	0	0	0	0	0	0	0	0	0	0
0.1.18.1.3.12.1	Ancylobacter	0	0	0	0	0	0	0	0	0	0	0	0	0	0	0	0	0	0	0	0	0	0	0	0	0	0	0	0	0	0	0	0	0	0	0	0	0	0	0	0	0	0	0	0	0	0	0	0
0.1.18.1.3.12.2	Labrys	0	0	0	0	0	0	0	0	0	0	0	0	0	0	0	0	0	0	0	0	0	0	0	0	0	0	0	0	0	0	0	0	0	0	0	0	0.00137944	0	0	0	0	0	0	0	0	0	0	0
0.1.18.1.3.12.3	Pseudolabrys	0	0	0	0	0	0	0	0	0	0	0	0	0	0	0	0	0	0	0	0	0	0	0	0	0	0	0	0	0	0	0	0	0	0	0	0	0	0	0	0	0	0	0	0	0	0	0	0
0.1.18.1.3.12.4	Xanthobacter	0	0	0	0	0	0	0	0	0	0	0	0	0	0	0	0	0	0	0	0	0	0.00198161	0	0	0	0	0	0	0	0	0	0	0	0	0	0	0	0	0	0	0	0	0	0	0	0	0	0
0.1.18.1.3.12.5	unclassified	0	0	0	0	0	0	0	0	0	0	0	0	0	0	0	0	0	0	0	0	0	0	0	0	0	0	0	0	0	0	0	0	0	0	0	0	0	0	0	0	0	0	0	0	0	0	0	0
0.1.18.1.3.13	unclassified	0	0.0122294	0	0	0	0	0	0	0	0	0	0	0	0	0	0	0	0	0	0	0	0.00792644	0	0.00398692	0.00150457	0	0.00378258	0	0	0	0.00380945	0.0041324	0	0	0	0.120572	0.12415	0	0	0	0.00283712	0.0649277	0	0.00298632	0	0.00485767	0.0021019	0
0.1.18.1.3.13.1	unclassified	0	0.0122294	0	0	0	0	0	0	0	0	0	0	0	0	0	0	0	0	0	0	0	0.00792644	0	0.00398692	0.00150457	0	0.00378258	0	0	0	0.00380945	0.0041324	0	0	0	0.120572	0.12415	0	0	0	0.00283712	0.0649277	0	0.00298632	0	0.00485767	0.0021019	0
0.1.18.1.4	Rhodobacterales	0	0	0.00245513	0	0.00231043	0.00341956	0.0116683	0	0	0	0	0	0	0	0	0.00226989	0.00112176	0	0	0	0	0.0237793	0	0	0	0.00866401	0.00189129	0	0.00271813	0	0.0076189	0.00688734	0	0	0.00109439	0.0265258	0.0193122	0	0	0	0	0.0162319	0	0	0	0.00485767	0.0126114	0
0.1.18.1.4.1	Rhodobacteraceae	0	0	0.00245513	0	0.00231043	0.00341956	0.0116683	0	0	0	0	0	0	0	0	0.00226989	0.00112176	0	0	0	0	0.0237793	0	0	0	0.00866401	0.00189129	0	0.00271813	0	0.0076189	0.00688734	0	0	0.00109439	0.0265258	0.0193122	0	0	0	0	0.0162319	0	0	0	0.00485767	0.0126114	0
0.1.18.1.4.1.1	Agaricicola	0	0	0	0	0	0	0	0	0	0	0	0	0	0	0	0	0	0	0	0	0	0	0	0	0	0	0	0	0	0	0	0	0	0	0	0	0	0	0	0	0	0	0	0	0	0	0	0
0.1.18.1.4.1.2	Amaricoccus	0	0	0	0	0	0	0.00233367	0	0	0	0	0	0	0	0	0	0	0	0	0	0	0	0	0	0	0	0	0	0	0	0	0	0	0	0	0	0	0	0	0	0	0	0	0	0	0	0	0
0.1.18.1.4.1.3	Gemmobacter	0	0	0	0	0	0	0	0	0	0	0	0	0	0	0	0	0	0	0	0	0	0	0	0	0	0	0	0	0	0	0	0	0	0	0	0	0	0	0	0	0	0	0	0	0	0	0	0
0.1.18.1.4.1.4	Haematobacter	0	0	0	0	0	0	0	0	0	0	0	0	0	0	0	0	0	0	0	0	0	0	0	0	0	0	0	0	0	0	0	0	0	0	0	0	0	0	0	0	0	0	0	0	0	0	0	0
0.1.18.1.4.1.5	Ketogulonicigenium	0	0	0	0	0	0	0	0	0	0	0	0	0	0	0	0	0	0	0	0	0	0	0	0	0	0	0	0	0	0	0	0	0	0	0	0	0	0	0	0	0	0	0	0	0	0	0	0
0.1.18.1.4.1.6	Paracoccus	0	0	0	0	0	0	0.00933467	0	0	0	0	0	0	0	0	0.00226989	0	0	0	0	0	0.0198161	0	0	0	0.00866401	0.00189129	0	0.00271813	0	0.00571418	0.00688734	0	0	0.00109439	0.0241144	0.00551777	0	0	0	0	0.00324638	0	0	0	0.00485767	0	0
0.1.18.1.4.1.7	Rhodobacter	0	0	0	0	0	0	0	0	0	0	0	0	0	0	0	0	0	0	0	0	0	0	0	0	0	0	0	0	0	0	0	0	0	0	0	0	0	0	0	0	0	0.00486958	0	0	0	0	0	0
0.1.18.1.4.1.8	Rubellimicrobium	0	0	0	0	0	0	0	0	0	0	0	0	0	0	0	0	0	0	0	0	0	0	0	0	0	0	0	0	0	0	0	0	0	0	0	0	0.0137944	0	0	0	0	0.00649277	0	0	0	0	0.0105095	0
0.1.18.1.4.1.9	unclassified	0	0	0.00245513	0	0.00231043	0.00341956	0	0	0	0	0	0	0	0	0	0	0.00112176	0	0	0	0	0.00396322	0	0	0	0	0	0	0	0	0.00190473	0	0	0	0	0.00241144	0	0	0	0	0	0.00162319	0	0	0	0	0.0021019	0
0.1.18.1.5	Rhodospirillales	0.0201553	0.629815	0.0638334	0.0120065	0.0231043	0.135073	0.0466734	0.207838	0.0095648	0.00197106	0.0741743	0.00574812	0	0	0.0440383	0.104415	0.00673053	0.00579363	0.0111374	0.118128	0.00935156	0.217977	0.0322352	0.0677777	0.0436326	0.447641	0.276128	0.1056	0.16037	0.126792	0.653321	0.312685	0.00794786	0.546536	0.0919289	0.294196	0.355896	0.0129682	0	0.128274	0.0312083	0.293798	0.0148318	0.0238906	0.0202299	0.148159	0.357323	0.00844595
0.1.18.1.5.1	Acetobacteraceae	0.0201553	0.626758	0.0638334	0.0120065	0.0231043	0.135073	0.0466734	0.207838	0.0095648	0.00197106	0.0741743	0.00574812	0	0	0.0440383	0.104415	0.00673053	0.00579363	0.0111374	0.118128	0.00935156	0.204106	0.0322352	0.0677777	0.0436326	0.447641	0.276128	0.1056	0.16037	0.126792	0.653321	0.30993	0.00794786	0.546536	0.0908345	0.286961	0.32279	0.0129682	0	0.128274	0.0283712	0.262957	0.0148318	0.0209043	0.0202299	0.148159	0.355221	0.00844595
0.1.18.1.5.1.1	Acetobacter	0	0	0	0	0	0	0	0	0	0	0	0	0	0	0	0	0	0	0	0	0	0	0	0	0	0	0	0	0	0	0	0	0	0	0	0	0	0	0	0	0	0	0	0	0	0	0	0
0.1.18.1.5.1.2	Acidicaldus	0	0	0	0	0	0	0	0	0	0	0	0	0	0	0	0	0	0	0	0	0	0.0158529	0	0	0	0	0	0	0	0	0	0	0	0	0	0	0	0	0	0	0	0	0	0	0	0	0	0
0.1.18.1.5.1.3	Acidisoma	0	0	0	0	0	0	0	0	0	0	0	0	0	0	0	0	0	0	0	0	0	0	0	0	0	0	0	0	0	0	0	0	0	0	0	0	0.00275889	0	0	0	0	0.00162319	0	0	0	0	0	0
0.1.18.1.5.1.4	Acidocella	0.0201553	0.623701	0.0638334	0.0120065	0.0231043	0.129943	0.0466734	0.198391	0.0095648	0.00197106	0.072873	0.00574812	0	0	0.0440383	0.104415	0.00673053	0.00579363	0.0111374	0.118128	0.00935156	0.180327	0.0322352	0.0677777	0.0436326	0.447641	0.272346	0.102583	0.16037	0.126792	0.645702	0.301665	0.00794786	0.538459	0.0897401	0.221852	0.139324	0.0129682	0	0.128274	0.0198598	0.214261	0.0148318	0.0209043	0.0202299	0.148159	0.346814	0.00844595
0.1.18.1.5.1.5	Ameyamaea	0	0	0	0	0	0	0	0	0	0	0	0	0	0	0	0	0	0	0	0	0	0	0	0	0	0	0	0	0	0	0	0	0	0	0	0	0	0	0	0	0	0	0	0	0	0	0	0
0.1.18.1.5.1.6	Belnapia	0	0	0	0	0	0	0	0	0	0	0	0	0	0	0	0	0	0	0	0	0	0	0	0	0	0	0	0	0	0	0	0.00137747	0	0	0	0.00482288	0.00275889	0	0	0	0	0	0	0	0	0	0	0
0.1.18.1.5.1.7	Craurococcus	0	0	0	0	0	0	0	0	0	0	0	0	0	0	0	0	0	0	0	0	0	0	0	0	0	0	0	0	0	0	0	0	0	0	0	0	0	0	0	0	0	0	0	0	0	0	0	0
0.1.18.1.5.1.8	Endobacter	0	0	0	0	0	0	0	0	0	0	0	0	0	0	0	0	0	0	0	0	0	0	0	0	0	0	0	0	0	0	0	0	0	0	0	0	0	0	0	0	0	0.00162319	0	0	0	0	0	0
0.1.18.1.5.1.9	Gluconobacter	0	0	0	0	0	0	0	0	0	0	0	0	0	0	0	0	0	0	0	0	0	0	0	0	0	0	0	0	0	0	0	0	0	0	0	0	0	0	0	0	0	0	0	0	0	0	0	0
0.1.18.1.5.1.10	Rhodopila	0	0	0	0	0	0	0	0	0	0	0	0	0	0	0	0	0	0	0	0	0	0	0	0	0	0	0	0	0	0	0	0	0	0	0	0.0120572	0.00551777	0	0	0	0	0	0	0	0	0	0	0
0.1.18.1.5.1.11	Rhodovarius	0	0	0	0	0	0	0	0	0	0	0	0	0	0	0	0	0	0	0	0	0	0	0	0	0	0	0	0	0	0	0	0	0	0	0	0	0	0	0	0	0	0	0	0	0	0	0	0
0.1.18.1.5.1.12	Roseomonas	0	0.00305736	0	0	0	0.00341956	0	0.00472359	0	0	0	0	0	0	0	0	0	0	0	0	0	0	0	0	0	0	0	0	0	0	0.00571418	0.00137747	0	0	0	0.00723432	0.0234505	0	0	0	0	0.00973915	0	0	0	0	0.0021019	0
0.1.18.1.5.1.13	Rubritepida	0	0	0	0	0	0	0	0	0	0	0	0	0	0	0	0	0	0	0	0	0	0	0	0	0	0	0	0	0	0	0	0	0	0	0	0	0	0	0	0	0	0	0	0	0	0	0	0
0.1.18.1.5.1.14	Stella	0	0	0	0	0	0	0	0	0	0	0	0	0	0	0	0	0	0	0	0	0	0	0	0	0	0	0	0	0	0	0	0	0	0	0	0	0	0	0	0	0	0	0	0	0	0	0	0
0.1.18.1.5.1.15	unclassified	0	0	0	0	0	0.00170978	0	0.00472359	0	0	0.0013013	0	0	0	0	0	0	0	0	0	0	0.00792644	0	0	0	0	0.00378258	0.00301714	0	0	0.00190473	0.00550987	0	0.00807689	0.00109439	0.0409945	0.14898	0	0	0	0.00851136	0.0357102	0	0	0	0	0.0063057	0
0.1.18.1.5.2	Rhodospirillaceae	0	0	0	0	0	0	0	0	0	0	0	0	0	0	0	0	0	0	0	0	0	0.0138713	0	0	0	0	0	0	0	0	0	0	0	0	0	0	0.0096561	0	0	0	0	0.0113623	0	0.00298632	0	0	0.0021019	0
0.1.18.1.5.2.1	Azospirillum	0	0	0	0	0	0	0	0	0	0	0	0	0	0	0	0	0	0	0	0	0	0	0	0	0	0	0	0	0	0	0	0	0	0	0	0	0.00413833	0	0	0	0	0	0	0	0	0	0.0021019	0
0.1.18.1.5.2.2	Defluviicoccus	0	0	0	0	0	0	0	0	0	0	0	0	0	0	0	0	0	0	0	0	0	0	0	0	0	0	0	0	0	0	0	0	0	0	0	0	0	0	0	0	0	0	0	0	0	0	0	0
0.1.18.1.5.2.3	Dongia	0	0	0	0	0	0	0	0	0	0	0	0	0	0	0	0	0	0	0	0	0	0	0	0	0	0	0	0	0	0	0	0	0	0	0	0	0	0	0	0	0	0	0	0	0	0	0	0
0.1.18.1.5.2.4	Magnetospirillum	0	0	0	0	0	0	0	0	0	0	0	0	0	0	0	0	0	0	0	0	0	0	0	0	0	0	0	0	0	0	0	0	0	0	0	0	0	0	0	0	0	0	0	0	0	0	0	0
0.1.18.1.5.2.5	Rhodocista	0	0	0	0	0	0	0	0	0	0	0	0	0	0	0	0	0	0	0	0	0	0.00990805	0	0	0	0	0	0	0	0	0	0	0	0	0	0	0	0	0	0	0	0	0	0	0	0	0	0
0.1.18.1.5.2.6	Skermanella	0	0	0	0	0	0	0	0	0	0	0	0	0	0	0	0	0	0	0	0	0	0	0	0	0	0	0	0	0	0	0	0	0	0	0	0	0	0	0	0	0	0.00811596	0	0	0	0	0	0
0.1.18.1.5.2.7	unclassified	0	0	0	0	0	0	0	0	0	0	0	0	0	0	0	0	0	0	0	0	0	0.00396322	0	0	0	0	0	0	0	0	0	0	0	0	0	0	0.00551777	0	0	0	0	0.00324638	0	0.00298632	0	0	0	0
0.1.18.1.5.3	unclassified	0	0.00305736	0	0	0	0	0	0	0	0	0	0	0	0	0	0	0	0	0	0	0	0	0	0	0	0	0	0	0	0	0	0.00275493	0	0	0.00109439	0.00723432	0.0234505	0	0	0	0.00283712	0.0194783	0	0	0	0	0	0
0.1.18.1.5.3.1	unclassified	0	0.00305736	0	0	0	0	0	0	0	0	0	0	0	0	0	0	0	0	0	0	0	0	0	0	0	0	0	0	0	0	0	0.00275493	0	0	0.00109439	0.00723432	0.0234505	0	0	0	0.00283712	0.0194783	0	0	0	0	0	0
0.1.18.1.6	Rickettsiales	0	0	0	0	0	0	0	0	0	0	0	0	0	0	0	0	0	0	0	0	0	0	0	0	0	0	0	0	0	0	0	0	0	0	0	0	0.00275889	0	0	0	0	0	0	0	0	0	0	0
0.1.18.1.6.1	Rickettsiaceae	0	0	0	0	0	0	0	0	0	0	0	0	0	0	0	0	0	0	0	0	0	0	0	0	0	0	0	0	0	0	0	0	0	0	0	0	0.00275889	0	0	0	0	0	0	0	0	0	0	0
0.1.18.1.6.1.1	Rickettsia	0	0	0	0	0	0	0	0	0	0	0	0	0	0	0	0	0	0	0	0	0	0	0	0	0	0	0	0	0	0	0	0	0	0	0	0	0	0	0	0	0	0	0	0	0	0	0	0
0.1.18.1.6.1.2	unclassified	0	0	0	0	0	0	0	0	0	0	0	0	0	0	0	0	0	0	0	0	0	0	0	0	0	0	0	0	0	0	0	0	0	0	0	0	0.00275889	0	0	0	0	0	0	0	0	0	0	0
0.1.18.1.7	Sphingomonadales	0	0.0214015	0.00245513	0	0	0.00170978	0	0.0157453	0	0	0	0	0	0	0	0.00453978	0	0	0	0	0	0.0336874	0.00322352	0	0.00150457	0.02888	0.0302606	0.00301714	0.00543626	0.00230532	0.0495229	0.0688734	0	0.00538459	0.00109439	0.130218	0.292442	0	0	0.00225043	0.00283712	0.092522	0.00185398	0	0	0.0121442	0.042038	0
0.1.18.1.7.1	Erythrobacteraceae	0	0	0	0	0	0	0	0	0	0	0	0	0	0	0	0	0	0	0	0	0	0	0	0	0	0	0	0	0	0	0	0.0110197	0	0	0	0.0144686	0.0096561	0	0	0	0	0.00162319	0	0	0	0	0.0021019	0
0.1.18.1.7.1.1	Altererythrobacter	0	0	0	0	0	0	0	0	0	0	0	0	0	0	0	0	0	0	0	0	0	0	0	0	0	0	0	0	0	0	0	0	0	0	0	0.00482288	0	0	0	0	0	0	0	0	0	0	0	0
0.1.18.1.7.1.2	Croceicoccus	0	0	0	0	0	0	0	0	0	0	0	0	0	0	0	0	0	0	0	0	0	0	0	0	0	0	0	0	0	0	0	0	0	0	0	0	0	0	0	0	0	0	0	0	0	0	0	0
0.1.18.1.7.1.3	Erythrobacter	0	0	0	0	0	0	0	0	0	0	0	0	0	0	0	0	0	0	0	0	0	0	0	0	0	0	0	0	0	0	0	0	0	0	0	0	0	0	0	0	0	0	0	0	0	0	0	0
0.1.18.1.7.1.4	Erythromicrobium	0	0	0	0	0	0	0	0	0	0	0	0	0	0	0	0	0	0	0	0	0	0	0	0	0	0	0	0	0	0	0	0	0	0	0	0	0	0	0	0	0	0	0	0	0	0	0	0
0.1.18.1.7.1.5	Porphyrobacter	0	0	0	0	0	0	0	0	0	0	0	0	0	0	0	0	0	0	0	0	0	0	0	0	0	0	0	0	0	0	0	0	0	0	0	0	0	0	0	0	0	0	0	0	0	0	0	0
0.1.18.1.7.1.6	unclassified	0	0	0	0	0	0	0	0	0	0	0	0	0	0	0	0	0	0	0	0	0	0	0	0	0	0	0	0	0	0	0	0.0110197	0	0	0	0.00964576	0.0096561	0	0	0	0	0.00162319	0	0	0	0	0.0021019	0
0.1.18.1.7.2	Sphingomonadaceae	0	0.0183441	0.00245513	0	0	0.00170978	0	0.0157453	0	0	0	0	0	0	0	0.00453978	0	0	0	0	0	0.0336874	0.00322352	0	0.00150457	0.02888	0.0302606	0.00301714	0.00543626	0.00230532	0.0495229	0.0550987	0	0.00538459	0.00109439	0.113338	0.27175	0	0	0.00225043	0	0.0860292	0.00185398	0	0	0.00728651	0.0399361	0
0.1.18.1.7.2.1	Blastomonas	0	0	0	0	0	0	0	0	0	0	0	0	0	0	0	0	0	0	0	0	0	0	0	0	0	0	0	0	0	0	0	0	0	0	0	0	0	0	0	0	0	0	0	0	0	0	0	0
0.1.18.1.7.2.2	Novosphingobium	0	0	0	0	0	0	0	0	0	0	0	0	0	0	0	0	0	0	0	0	0	0	0	0	0	0	0.00189129	0	0	0	0	0.0041324	0	0	0	0.0120572	0.02483	0	0	0	0	0.00162319	0	0	0	0	0	0
0.1.18.1.7.2.3	Sandaracinobacter	0	0	0	0	0	0	0	0	0	0	0	0	0	0	0	0	0	0	0	0	0	0	0	0	0	0	0	0	0	0	0	0	0	0	0	0	0	0	0	0	0	0	0	0	0	0	0	0
0.1.18.1.7.2.4	Sphingobium	0	0	0	0	0	0	0	0.00157453	0	0	0	0	0	0	0	0	0	0	0	0	0	0.00396322	0.00161176	0	0	0.002888	0	0	0	0	0	0	0	0	0	0	0	0	0	0.00112521	0	0.0146087	0	0	0	0	0	0
0.1.18.1.7.2.5	Sphingomonas	0	0.00917207	0.00245513	0	0	0	0	0.00472359	0	0	0	0	0	0	0	0	0	0	0	0	0	0.0118897	0	0	0	0.017328	0.0170216	0	0	0	0.0266662	0.041324	0	0	0	0.0626974	0.133806	0	0	0.00112521	0	0.0454494	0	0	0	0	0.0168152	0
0.1.18.1.7.2.6	Sphingopyxis	0	0	0	0	0	0	0	0	0	0	0	0	0	0	0	0	0	0	0	0	0	0	0	0	0	0	0	0	0	0	0	0	0	0	0	0	0	0	0	0	0	0	0	0	0	0.00728651	0	0
0.1.18.1.7.2.7	Sphingosinicella	0	0	0	0	0	0	0	0	0	0	0	0	0	0	0	0	0	0	0	0	0	0.00198161	0	0	0	0	0	0	0	0	0	0	0	0	0	0	0.00137944	0	0	0	0	0	0	0	0	0	0	0
0.1.18.1.7.2.8	Stakelama	0	0	0	0	0	0	0	0	0	0	0	0	0	0	0	0	0	0	0	0	0	0	0	0	0	0	0	0	0	0	0	0	0	0	0	0	0	0	0	0	0	0	0	0	0	0	0	0
0.1.18.1.7.2.9	unclassified	0	0.00917207	0	0	0	0.00170978	0	0.00944718	0	0	0	0	0	0	0	0.00453978	0	0	0	0	0	0.0158529	0.00161176	0	0.00150457	0.00866401	0.0113477	0.00301714	0.00543626	0.00230532	0.0228567	0.00964227	0	0.00538459	0.00109439	0.038583	0.111735	0	0	0	0	0.0243479	0.00185398	0	0	0	0.0231209	0
0.1.18.1.7.3	unclassified	0	0.00305736	0	0	0	0	0	0	0	0	0	0	0	0	0	0	0	0	0	0	0	0	0	0	0	0	0	0	0	0	0	0.00275493	0	0	0	0.00241144	0.0110355	0	0	0	0.00283712	0.00486958	0	0	0	0.00485767	0	0
0.1.18.1.7.3.1	unclassified	0	0.00305736	0	0	0	0	0	0	0	0	0	0	0	0	0	0	0	0	0	0	0	0	0	0	0	0	0	0	0	0	0	0.00275493	0	0	0	0.00241144	0.0110355	0	0	0	0.00283712	0.00486958	0	0	0	0.00485767	0	0
0.1.18.1.8	unclassified	0	0	0	0	0	0.00170978	0	0.00157453	0	0.00197106	0	0	0	0	0	0	0	0	0.00278435	0	0	0.0158529	0	0	0	0.020216	0.00567387	0	0	0	0.00380945	0.0110197	0	0	0	0.0265258	0.0317272	0	0	0	0	0.0129855	0	0	0	0	0.0126114	0
0.1.18.1.8.1	unclassified	0	0	0	0	0	0.00170978	0	0.00157453	0	0.00197106	0	0	0	0	0	0	0	0	0.00278435	0	0	0.0158529	0	0	0	0.020216	0.00567387	0	0	0	0.00380945	0.0110197	0	0	0	0.0265258	0.0317272	0	0	0	0	0.0129855	0	0	0	0	0.0126114	0
0.1.18.1.8.1.1	unclassified	0	0	0	0	0	0.00170978	0	0.00157453	0	0.00197106	0	0	0	0	0	0	0	0	0.00278435	0	0	0.0158529	0	0	0	0.020216	0.00567387	0	0	0	0.00380945	0.0110197	0	0	0	0.0265258	0.0317272	0	0	0	0	0.0129855	0	0	0	0	0.0126114	0
0.1.18.2	Betaproteobacteria	0.0936629	1.79773	0.142398	2.46374	0.54064	0.0324859	0.021003	0.321204	12.0421	0	0.00910913	0	0.596504	0.0275048	0.0209182	0.0476677	0.00448702	51.7815	8.92106	0.00915717	0.00561094	0.0158529	3.96493	0.0797385	0.0195595	0.150176	0.283693	2.993	0.0434901	0.0115266	0.0590465	0.0454564	0.352355	0.107692	0.00328317	0.147098	0.220711	6.62492	0.0439918	0.0585111	0.0198598	0.702842	14.576	0.0298632	0.00112389	0.0922957	0.212292	0.133024
0.1.18.2.1	Burkholderiales	0.0924773	1.77632	0.0122757	0.0384209	0.533709	0.015388	0.014002	0.050385	0.112386	0	0.00910913	0	0	0.0275048	0.0198172	0.0453978	0.00112176	0.222089	8.90993	0.000915717	0.00187031	0.0138713	0.0306234	0.0797385	0.0195595	0.0953041	0.107803	0.199131	0.0407719	0.00461063	0.0361898	0.0289268	0.0238436	0.107692	0.00218878	0.10128	0.133806	0	0.0439918	0.0573859	0.0113485	0.224001	0.0500575	0.0209043	0.00112389	0.0388614	0.0357323	0.128801
0.1.18.2.1.1	Alcaligenaceae	0.0912917	1.75798	0	0	0.526778	0	0	0	0	0	0	0	0	0	0	0.0340483	0	0	8.89322	0	0	0	0	0	0	0	0	0	0	0	0	0.00275493	0	0.0026923	0	0.00482288	0.0206917	0	0	0.00225043	0.00851136	0.00811596	0	0.00597265	0	0	0.0021019	0
0.1.18.2.1.1.1	Achromobacter	0	0	0	0	0	0	0	0	0	0	0	0	0	0	0	0	0	0	0	0	0	0	0	0	0	0	0	0	0	0	0	0.00137747	0	0.0026923	0	0.00482288	0.0110355	0	0	0.00225043	0	0.00811596	0	0	0	0	0	0
0.1.18.2.1.1.2	Advenella	0	0	0	0	0.00231043	0	0	0	0	0	0	0	0	0	0	0	0	0	0	0	0	0	0	0	0	0	0	0	0	0	0	0	0	0	0	0	0	0	0	0	0	0	0	0	0	0	0	0
0.1.18.2.1.1.3	Alcaligenes	0	0	0	0	0	0	0	0	0	0	0	0	0	0	0	0	0	0	0	0	0	0	0	0	0	0	0	0	0	0	0	0	0	0	0	0	0.00137944	0	0	0	0	0	0	0	0	0	0	0
0.1.18.2.1.1.4	Azohydromonas	0	0	0	0	0	0	0	0	0	0	0	0	0	0	0	0	0	0	0	0	0	0	0	0	0	0	0	0	0	0	0	0	0	0	0	0	0	0	0	0	0	0	0	0	0	0	0	0
0.1.18.2.1.1.5	Bordetella	0	0	0	0	0	0	0	0	0	0	0	0	0	0	0	0	0	0	0	0	0	0	0	0	0	0	0	0	0	0	0	0	0	0	0	0	0	0	0	0	0	0	0	0	0	0	0	0
0.1.18.2.1.1.6	Candidimonas	0	0	0	0	0	0	0	0	0	0	0	0	0	0	0	0	0	0	0	0	0	0	0	0	0	0	0	0	0	0	0	0	0	0	0	0	0	0	0	0	0	0	0	0	0	0	0	0
0.1.18.2.1.1.7	Derxia	0	0	0	0	0	0	0	0	0	0	0	0	0	0	0	0	0	0	0	0	0	0	0	0	0	0	0	0	0	0	0	0	0	0	0	0	0	0	0	0	0	0	0	0	0	0	0	0
0.1.18.2.1.1.8	Oligella	0	0	0	0	0	0	0	0	0	0	0	0	0	0	0	0.0158892	0	0	8.81804	0	0	0	0	0	0	0	0	0	0	0	0	0	0	0	0	0	0	0	0	0	0	0	0	0	0	0	0	0
0.1.18.2.1.1.9	Pelistega	0	0	0	0	0	0	0	0	0	0	0	0	0	0	0	0	0	0	0	0	0	0	0	0	0	0	0	0	0	0	0	0	0	0	0	0	0	0	0	0	0	0	0	0	0	0	0	0
0.1.18.2.1.1.10	Pigmentiphaga	0	0	0	0	0	0	0	0	0	0	0	0	0	0	0	0	0	0	0	0	0	0	0	0	0	0	0	0	0	0	0	0	0	0	0	0	0	0	0	0	0	0	0	0	0	0	0	0
0.1.18.2.1.1.11	Pusillimonas	0	0	0	0	0	0	0	0	0	0	0	0	0	0	0	0	0	0	0	0	0	0	0	0	0	0	0	0	0	0	0	0	0	0	0	0	0	0	0	0	0	0	0	0	0	0	0	0
0.1.18.2.1.1.12	Taylorella	0	0	0	0	0	0	0	0	0	0	0	0	0	0	0	0	0	0	0	0	0	0	0	0	0	0	0	0	0	0	0	0	0	0	0	0	0	0	0	0	0	0	0	0	0	0	0	0
0.1.18.2.1.1.13	unclassified	0.0912917	1.75798	0	0	0.524467	0	0	0	0	0	0	0	0	0	0	0.0181591	0	0	0.0751775	0	0	0	0	0	0	0	0	0	0	0	0	0.00137747	0	0	0	0	0.00827666	0	0	0	0.00851136	0	0	0.00597265	0	0	0.0021019	0
0.1.18.2.1.2	Burkholderiaceae	0	0	0	0	0	0	0	0	0	0	0	0	0	0	0	0	0	0	0	0	0	0	0	0	0	0.002888	0	0	0	0	0.00571418	0.00137747	0	0	0	0.00482288	0.0206917	0	0	0	0	0.0227247	0	0	0	0	0.0042038	0
0.1.18.2.1.2.1	Burkholderia	0	0	0	0	0	0	0	0	0	0	0	0	0	0	0	0	0	0	0	0	0	0	0	0	0	0	0	0	0	0	0	0.00137747	0	0	0	0.00241144	0.0165533	0	0	0	0	0.0227247	0	0	0	0	0.0042038	0
0.1.18.2.1.2.2	Cupriavidus	0	0	0	0	0	0	0	0	0	0	0	0	0	0	0	0	0	0	0	0	0	0	0	0	0	0	0	0	0	0	0	0	0	0	0	0	0.00137944	0	0	0	0	0	0	0	0	0	0	0
0.1.18.2.1.2.3	Limnobacter	0	0	0	0	0	0	0	0	0	0	0	0	0	0	0	0	0	0	0	0	0	0	0	0	0	0	0	0	0	0	0	0	0	0	0	0	0	0	0	0	0	0	0	0	0	0	0	0
0.1.18.2.1.2.4	Pandoraea	0	0	0	0	0	0	0	0	0	0	0	0	0	0	0	0	0	0	0	0	0	0	0	0	0	0	0	0	0	0	0	0	0	0	0	0	0	0	0	0	0	0	0	0	0	0	0	0
0.1.18.2.1.2.5	Polynucleobacter	0	0	0	0	0	0	0	0	0	0	0	0	0	0	0	0	0	0	0	0	0	0	0	0	0	0	0	0	0	0	0	0	0	0	0	0	0	0	0	0	0	0	0	0	0	0	0	0
0.1.18.2.1.2.6	Ralstonia	0	0	0	0	0	0	0	0	0	0	0	0	0	0	0	0	0	0	0	0	0	0	0	0	0	0.002888	0	0	0	0	0.00571418	0	0	0	0	0.00241144	0.00137944	0	0	0	0	0	0	0	0	0	0	0
0.1.18.2.1.2.7	Wautersia	0	0	0	0	0	0	0	0	0	0	0	0	0	0	0	0	0	0	0	0	0	0	0	0	0	0	0	0	0	0	0	0	0	0	0	0	0	0	0	0	0	0	0	0	0	0	0	0
0.1.18.2.1.2.8	unclassified	0	0	0	0	0	0	0	0	0	0	0	0	0	0	0	0	0	0	0	0	0	0	0	0	0	0	0	0	0	0	0	0	0	0	0	0	0.00137944	0	0	0	0	0	0	0	0	0	0	0
0.1.18.2.1.3	Burkholderiales_incertae_sedis	0	0	0	0	0	0	0	0.00157453	0	0	0	0	0	0	0	0	0	0	0	0	0	0.00396322	0	0	0	0	0	0	0	0	0	0	0	0	0	0.00723432	0.00137944	0	0	0	0	0	0	0	0	0	0	0
0.1.18.2.1.3.1	Aquabacterium	0	0	0	0	0	0	0	0.00157453	0	0	0	0	0	0	0	0	0	0	0	0	0	0.00198161	0	0	0	0	0	0	0	0	0	0	0	0	0	0	0	0	0	0	0	0	0	0	0	0	0	0
0.1.18.2.1.3.2	Aquincola	0	0	0	0	0	0	0	0	0	0	0	0	0	0	0	0	0	0	0	0	0	0	0	0	0	0	0	0	0	0	0	0	0	0	0	0	0	0	0	0	0	0	0	0	0	0	0	0
0.1.18.2.1.3.3	Mitsuaria	0	0	0	0	0	0	0	0	0	0	0	0	0	0	0	0	0	0	0	0	0	0	0	0	0	0	0	0	0	0	0	0	0	0	0	0	0	0	0	0	0	0	0	0	0	0	0	0
0.1.18.2.1.3.4	Tepidimonas	0	0	0	0	0	0	0	0	0	0	0	0	0	0	0	0	0	0	0	0	0	0	0	0	0	0	0	0	0	0	0	0	0	0	0	0	0	0	0	0	0	0	0	0	0	0	0	0
0.1.18.2.1.3.5	unclassified	0	0	0	0	0	0	0	0	0	0	0	0	0	0	0	0	0	0	0	0	0	0.00198161	0	0	0	0	0	0	0	0	0	0	0	0	0	0.00723432	0.00137944	0	0	0	0	0	0	0	0	0	0	0
0.1.18.2.1.4	Comamonadaceae	0	0.00611471	0.00122757	0	0	0.0102587	0.0116683	0	0.0023912	0	0.00390391	0	0	0	0.00220192	0	0	0	0	0	0	0.00594483	0	0	0	0.00577601	0.0151303	0.0150857	0	0.00230532	0.020952	0.0082648	0.00264929	0.0107692	0.00109439	0.038583	0.0275889	0	0	0.00112521	0	0.0113623	0	0	0	0.0364325	0.0063057	0
0.1.18.2.1.4.1	Acidovorax	0	0	0.00122757	0	0	0.00170978	0.00233367	0	0	0	0	0	0	0	0	0	0	0	0	0	0	0	0	0	0	0	0	0	0	0	0	0	0	0	0	0	0	0	0	0	0	0.00162319	0	0	0	0.0267172	0.0021019	0
0.1.18.2.1.4.2	Brachymonas	0	0	0	0	0	0	0	0	0	0	0	0	0	0	0	0	0	0	0	0	0	0	0	0	0	0	0	0	0	0	0	0	0	0	0	0	0	0	0	0	0	0	0	0	0	0	0	0
0.1.18.2.1.4.3	Comamonas	0	0	0	0	0	0	0	0	0	0	0.0013013	0	0	0	0.00110096	0	0	0	0	0	0	0.00198161	0	0	0	0.002888	0.00756515	0.00905141	0	0.00115266	0.00952363	0.0041324	0	0	0	0	0.00413833	0	0	0	0	0.00324638	0	0	0	0.00485767	0	0
0.1.18.2.1.4.4	Curvibacter	0	0	0	0	0	0	0	0	0	0	0	0	0	0	0	0	0	0	0	0	0	0	0	0	0	0	0	0	0	0	0	0	0	0	0	0	0	0	0	0	0	0	0	0	0	0	0	0
0.1.18.2.1.4.5	Delftia	0	0	0	0	0	0	0	0	0	0	0.0013013	0	0	0	0	0	0	0	0	0	0	0	0	0	0	0	0.00189129	0	0	0.00115266	0.0076189	0	0	0.0026923	0	0.00241144	0.00413833	0	0	0.00112521	0	0	0	0	0	0	0	0
0.1.18.2.1.4.6	Diaphorobacter	0	0	0	0	0	0.00341956	0	0	0	0	0	0	0	0	0	0	0	0	0	0	0	0.00198161	0	0	0	0	0	0	0	0	0	0	0	0	0	0.00241144	0	0	0	0	0	0	0	0	0	0	0	0
0.1.18.2.1.4.7	Hydrogenophaga	0	0	0	0	0	0	0	0	0	0	0	0	0	0	0	0	0	0	0	0	0	0	0	0	0	0	0	0	0	0	0	0	0	0	0	0.00964576	0	0	0	0	0	0	0	0	0	0	0	0
0.1.18.2.1.4.8	Kinneretia	0	0	0	0	0	0	0	0	0	0	0	0	0	0	0	0	0	0	0	0	0	0	0	0	0	0	0	0	0	0	0	0	0	0	0	0	0	0	0	0	0	0	0	0	0	0	0	0
0.1.18.2.1.4.9	Limnohabitans	0	0	0	0	0	0	0	0	0	0	0	0	0	0	0	0	0	0	0	0	0	0	0	0	0	0	0	0	0	0	0	0	0	0	0	0	0	0	0	0	0	0	0	0	0	0	0	0
0.1.18.2.1.4.10	Pelomonas	0	0	0	0	0	0	0	0	0	0	0.0013013	0	0	0	0.00110096	0	0	0	0	0	0	0	0	0	0	0	0.00378258	0.00301714	0	0	0.00380945	0.00275493	0.00264929	0.00807689	0	0.0120572	0	0	0	0	0	0	0	0	0	0	0	0
0.1.18.2.1.4.11	Pseudacidovorax	0	0	0	0	0	0	0	0	0	0	0	0	0	0	0	0	0	0	0	0	0	0	0	0	0	0	0	0	0	0	0	0	0	0	0	0	0	0	0	0	0	0	0	0	0	0	0	0
0.1.18.2.1.4.12	Pseudorhodoferax	0	0	0	0	0	0	0	0	0	0	0	0	0	0	0	0	0	0	0	0	0	0	0	0	0	0	0	0	0	0	0	0	0	0	0	0	0	0	0	0	0	0	0	0	0	0	0	0
0.1.18.2.1.4.13	Ramlibacter	0	0	0	0	0	0	0	0	0	0	0	0	0	0	0	0	0	0	0	0	0	0	0	0	0	0	0	0	0	0	0	0	0	0	0	0	0.00275889	0	0	0	0	0	0	0	0	0	0	0
0.1.18.2.1.4.14	Roseateles	0	0.00611471	0	0	0	0	0	0	0	0	0	0	0	0	0	0	0	0	0	0	0	0	0	0	0	0	0	0	0	0	0	0	0	0	0	0	0	0	0	0	0	0	0	0	0	0	0	0
0.1.18.2.1.4.15	Schlegelella	0	0	0	0	0	0	0	0	0	0	0	0	0	0	0	0	0	0	0	0	0	0	0	0	0	0	0	0	0	0	0	0	0	0	0	0	0	0	0	0	0	0	0	0	0	0	0	0
0.1.18.2.1.4.16	Variovorax	0	0	0	0	0	0	0	0	0	0	0	0	0	0	0	0	0	0	0	0	0	0	0	0	0	0	0	0	0	0	0	0	0	0	0	0	0.00137944	0	0	0	0	0	0	0	0	0	0	0
0.1.18.2.1.4.17	unclassified	0	0	0	0	0	0.00512934	0.00933467	0	0.0023912	0	0	0	0	0	0	0	0	0	0	0	0	0.00198161	0	0	0	0.002888	0.00189129	0.00301714	0	0	0	0.00137747	0	0	0.00109439	0.0120572	0.0151739	0	0	0	0	0.00649277	0	0	0	0.00485767	0.0042038	0
0.1.18.2.1.5	Oxalobacteraceae	0.00118561	0.00917207	0.00245513	0	0	0.00512934	0	0.026767	0.0023912	0	0.00520522	0	0	0	0.0176153	0.0113494	0.00112176	0.00579363	0	0.000915717	0.00187031	0.00198161	0	0	0.0195595	0.0866401	0.0832167	0.0150857	0.0190269	0.00230532	0.0076189	0.0165296	0	0.0915381	0.00109439	0.0265258	0.0482805	0	0	0.0506346	0.00283712	0.107131	0.0185398	0.0149316	0.00112389	0.00242884	0.0168152	0
0.1.18.2.1.5.1	Duganella	0	0	0	0	0	0	0	0	0	0	0	0	0	0	0	0	0	0	0	0	0	0	0	0	0	0	0	0	0	0	0	0	0	0	0	0	0	0	0	0	0	0	0	0	0	0	0	0
0.1.18.2.1.5.2	Herbaspirillum	0	0	0	0	0	0	0	0	0	0	0	0	0	0	0	0	0	0	0	0	0	0	0	0	0	0	0	0	0	0	0	0	0	0	0	0	0	0	0	0	0	0	0	0	0	0	0	0
0.1.18.2.1.5.3	Herminiimonas	0	0	0	0	0	0	0	0	0	0	0	0	0	0	0	0	0	0	0	0	0	0	0	0	0	0	0	0	0	0	0	0	0	0	0	0	0	0	0	0	0	0	0	0	0	0	0	0
0.1.18.2.1.5.4	Janthinobacterium	0.00118561	0	0	0	0	0.00341956	0	0.0188944	0.0023912	0	0	0	0	0	0.0165144	0.0113494	0	0.00579363	0	0	0	0	0	0	0.0165503	0.0779761	0.0548474	0.00905141	0.0135906	0.00230532	0	0	0	0.0619228	0	0	0	0	0	0.0281303	0.00283712	0.0730436	0.0166858	0.0149316	0	0	0.0021019	0
0.1.18.2.1.5.5	Massilia	0	0	0	0	0	0	0	0	0	0	0	0	0	0	0	0	0	0	0	0	0	0.00198161	0	0	0	0	0	0	0	0	0	0.00275493	0	0	0	0.0120572	0.0165533	0	0	0.00675128	0	0.00811596	0	0	0.00112389	0.00242884	0.0105095	0
0.1.18.2.1.5.6	Naxibacter	0	0	0	0	0	0	0	0	0	0	0	0	0	0	0	0	0	0	0	0	0	0	0	0	0	0	0	0	0	0	0	0	0	0	0	0	0	0	0	0	0	0	0	0	0	0	0	0
0.1.18.2.1.5.7	Noviherbaspirillum	0	0	0	0	0	0	0	0	0	0	0.0013013	0	0	0	0	0	0	0	0	0	0	0	0	0	0	0	0.00189129	0	0	0	0	0.00275493	0	0	0	0.0120572	0.00413833	0	0	0	0	0.00162319	0	0	0	0	0	0
0.1.18.2.1.5.8	Oxalicibacterium	0	0	0	0	0	0	0	0	0	0	0	0	0	0	0	0	0	0	0	0	0	0	0	0	0	0	0	0	0	0	0	0	0	0	0	0	0.00137944	0	0	0	0	0	0	0	0	0	0	0
0.1.18.2.1.5.9	Oxalobacter	0	0	0	0	0	0	0	0	0	0	0	0	0	0	0	0	0	0	0	0	0	0	0	0	0	0	0	0	0	0	0	0	0	0	0	0	0	0	0	0	0	0	0	0	0	0	0	0
0.1.18.2.1.5.10	Rugamonas	0	0	0	0	0	0	0	0	0	0	0	0	0	0	0	0	0	0	0	0	0	0	0	0	0	0	0	0	0	0	0	0	0	0	0	0	0	0	0	0	0	0	0	0	0	0	0	0
0.1.18.2.1.5.11	Telluria	0	0	0	0	0	0	0	0	0	0	0	0	0	0	0	0	0	0	0	0	0	0	0	0	0	0	0	0	0	0	0	0	0	0	0	0	0	0	0	0	0	0	0	0	0	0	0	0
0.1.18.2.1.5.12	Undibacterium	0	0.00305736	0.00122757	0	0	0.00170978	0	0.00629812	0	0	0.00390391	0	0	0	0.00110096	0	0	0	0	0.000915717	0.00187031	0	0	0	0.00300915	0.00866401	0.0245868	0.00603427	0.00271813	0	0.0076189	0.00550987	0	0.0296153	0.00109439	0	0	0	0	0.015753	0	0.0211015	0	0	0	0	0.0021019	0
0.1.18.2.1.5.13	unclassified	0	0.00611471	0.00122757	0	0	0	0	0.00157453	0	0	0	0	0	0	0	0	0.00112176	0	0	0	0	0	0	0	0	0	0.00189129	0	0.00271813	0	0	0.00550987	0	0	0	0.00241144	0.0262094	0	0	0	0	0.00324638	0.00185398	0	0	0	0.0021019	0
0.1.18.2.1.6	Sutterellaceae	0	0	0	0	0	0	0	0	0	0	0	0	0	0.0238375	0	0	0	0	0.00835306	0	0	0	0	0.0797385	0	0	0	0	0.021745	0	0	0	0	0	0	0	0	0	0.0439918	0	0	0	0	0	0	0	0	0.128801
0.1.18.2.1.6.1	Parasutterella	0	0	0	0	0	0	0	0	0	0	0	0	0	0	0	0	0	0	0.00835306	0	0	0	0	0	0	0	0	0	0.021745	0	0	0	0	0	0	0	0	0	0.0153971	0	0	0	0	0	0	0	0	0.00211149
0.1.18.2.1.6.2	Sutterella	0	0	0	0	0	0	0	0	0	0	0	0	0	0.0238375	0	0	0	0	0	0	0	0	0	0.0797385	0	0	0	0	0	0	0	0	0	0	0	0	0	0	0.0285947	0	0	0	0	0	0	0	0	0.126689
0.1.18.2.1.6.3	unclassified	0	0	0	0	0	0	0	0	0	0	0	0	0	0	0	0	0	0	0	0	0	0	0	0	0	0	0	0	0	0	0	0	0	0	0	0	0	0	0	0	0	0	0	0	0	0	0	0
0.1.18.2.1.7	unclassified	0	0.00305736	0.00859296	0.0384209	0.00693129	0	0.00233367	0.0220434	0.107604	0	0	0	0	0.0036673	0	0	0	0.216296	0.00835306	0	0	0.00198161	0.0306234	0	0	0	0.00945644	0.16896	0	0	0.00190473	0	0.0211943	0.0026923	0	0.0192915	0.0151739	0	0	0.00337564	0	0.0746668	0.0315177	0	0	0	0.0063057	0
0.1.18.2.1.7.1	unclassified	0	0.00305736	0.00859296	0.0384209	0.00693129	0	0.00233367	0.0220434	0.107604	0	0	0	0	0.0036673	0	0	0	0.216296	0.00835306	0	0	0.00198161	0.0306234	0	0	0	0.00945644	0.16896	0	0	0.00190473	0	0.0211943	0.0026923	0	0.0192915	0.0151739	0	0	0.00337564	0	0.0746668	0.0315177	0	0	0	0.0063057	0
0.1.18.2.2	Hydrogenophilales	0	0	0	0	0	0	0	0	0	0	0	0	0	0	0	0	0	0	0	0	0	0	0	0	0	0	0	0	0	0	0	0	0	0	0	0	0	0	0	0	0	0	0	0	0	0	0	0
0.1.18.2.2.1	Hydrogenophilaceae	0	0	0	0	0	0	0	0	0	0	0	0	0	0	0	0	0	0	0	0	0	0	0	0	0	0	0	0	0	0	0	0	0	0	0	0	0	0	0	0	0	0	0	0	0	0	0	0
0.1.18.2.2.1.1	Hydrogenophilus	0	0	0	0	0	0	0	0	0	0	0	0	0	0	0	0	0	0	0	0	0	0	0	0	0	0	0	0	0	0	0	0	0	0	0	0	0	0	0	0	0	0	0	0	0	0	0	0
0.1.18.2.2.1.2	Petrobacter	0	0	0	0	0	0	0	0	0	0	0	0	0	0	0	0	0	0	0	0	0	0	0	0	0	0	0	0	0	0	0	0	0	0	0	0	0	0	0	0	0	0	0	0	0	0	0	0
0.1.18.2.2.1.3	Thiobacillus	0	0	0	0	0	0	0	0	0	0	0	0	0	0	0	0	0	0	0	0	0	0	0	0	0	0	0	0	0	0	0	0	0	0	0	0	0	0	0	0	0	0	0	0	0	0	0	0
0.1.18.2.3	Methylophilales	0	0	0	0	0	0.00170978	0	0	0	0	0	0	0	0	0	0	0.00224351	0	0	0	0	0	0	0	0	0.002888	0	0	0	0	0	0.00550987	0	0	0	0	0	0	0	0	0	0.00324638	0	0	0	0	0	0
0.1.18.2.3.1	Methylophilaceae	0	0	0	0	0	0.00170978	0	0	0	0	0	0	0	0	0	0	0.00224351	0	0	0	0	0	0	0	0	0.002888	0	0	0	0	0	0.00550987	0	0	0	0	0	0	0	0	0	0.00324638	0	0	0	0	0	0
0.1.18.2.3.1.1	Methylobacillus	0	0	0	0	0	0.00170978	0	0	0	0	0	0	0	0	0	0	0	0	0	0	0	0	0	0	0	0	0	0	0	0	0	0.00550987	0	0	0	0	0	0	0	0	0	0.00324638	0	0	0	0	0	0
0.1.18.2.3.1.2	Methylophilus	0	0	0	0	0	0	0	0	0	0	0	0	0	0	0	0	0.00224351	0	0	0	0	0	0	0	0	0.002888	0	0	0	0	0	0	0	0	0	0	0	0	0	0	0	0	0	0	0	0	0	0
0.1.18.2.3.1.3	unclassified	0	0	0	0	0	0	0	0	0	0	0	0	0	0	0	0	0	0	0	0	0	0	0	0	0	0	0	0	0	0	0	0	0	0	0	0	0	0	0	0	0	0	0	0	0	0	0	0
0.1.18.2.4	Neisseriales	0.00118561	0.00305736	0.128894	2.40371	0	0.00512934	0	0.270819	11.8819	0	0	0	0.593742	0	0.00110096	0.00226989	0.00112176	51.4011	0	0.00366287	0.00187031	0	3.90368	0	0	0.0519841	0.17589	2.74861	0.00271813	0.00461063	0.0228567	0.00688734	0.325862	0	0.00109439	0.0168801	0.0455216	6.58231	0	0.00112521	0.00567424	0.46261	14.474	0.00895897	0	0.00485767	0.172356	0.00211149
0.1.18.2.4.1	Neisseriaceae	0.00118561	0.00305736	0.128894	2.40371	0	0.00512934	0	0.270819	11.8819	0	0	0	0.593742	0	0.00110096	0.00226989	0.00112176	51.4011	0	0.00366287	0.00187031	0	3.90368	0	0	0.0519841	0.17589	2.74861	0.00271813	0.00461063	0.0228567	0.00688734	0.325862	0	0.00109439	0.0168801	0.0455216	6.58231	0	0.00112521	0.00567424	0.46261	14.474	0.00895897	0	0.00485767	0.172356	0.00211149
0.1.18.2.4.1.1	Aquitalea	0	0.00305736	0	0	0	0	0	0	0	0	0	0	0	0	0	0	0	0	0	0.00274715	0	0	0	0	0	0	0.013239	0.00301714	0	0.00230532	0.00571418	0.00275493	0	0	0.00109439	0.00241144	0	0	0	0	0	0	0	0.00895897	0	0	0	0
0.1.18.2.4.1.2	Bergeriella	0	0	0	0	0	0	0	0	0.0023912	0	0	0	0.00276159	0	0	0	0	0.00386242	0	0	0	0	0	0	0	0	0	0	0	0	0	0	0	0	0	0	0	0	0	0	0	0.00162319	0.00185398	0	0	0	0	0
0.1.18.2.4.1.3	Chitinilyticum	0	0	0	0	0	0	0	0	0	0	0	0	0	0	0	0	0	0	0	0	0	0	0	0	0	0	0	0	0	0	0	0	0	0	0	0	0	0	0	0	0	0	0	0	0	0	0	0
0.1.18.2.4.1.4	Conchiformibius	0	0	0	0	0	0	0	0	0	0	0	0	0	0	0	0	0	0	0	0	0	0	0.00161176	0	0	0	0	0	0	0	0.00380945	0	0	0	0	0	0	0	0	0	0	0	0	0	0	0	0	0
0.1.18.2.4.1.5	Eikenella	0	0	0	0.00480261	0	0	0	0	0	0	0	0	0	0	0	0	0	0.00193121	0	0	0	0	0	0	0	0	0	0.0301714	0	0	0	0	0.00529857	0	0	0	0	0.0296417	0	0	0	0.00162319	0	0	0	0	0	0
0.1.18.2.4.1.6	Kingella	0	0	0	0	0	0	0	0.00472359	0	0	0	0	0	0	0	0	0	0.00193121	0	0	0	0	0	0	0	0	0.0151303	0.00905141	0	0	0	0	0	0	0	0	0	0	0	0	0	0	0	0	0	0	0.0126114	0
0.1.18.2.4.1.7	Microvirgula	0	0	0	0	0	0	0	0	0	0	0	0	0	0	0	0	0	0	0	0	0	0	0	0	0	0	0	0	0	0	0	0	0	0	0	0	0	0	0	0	0	0	0	0	0	0	0	0
0.1.18.2.4.1.8	Neisseria	0.00118561	0	0.0859296	2.23321	0	0.00512934	0	0.226732	11.3821	0	0	0	0.535749	0	0	0.00226989	0	49.8233	0	0.000915717	0	0	3.66998	0	0	0.0519841	0.124825	2.52233	0	0.00115266	0.0133331	0	0.233137	0	0	0.00723432	0.0317272	6.26737	0	0.00112521	0.00283712	0.379827	14.0791	0	0	0.00242884	0.140827	0.00211149
0.1.18.2.4.1.9	Simonsiella	0	0	0	0	0	0	0	0	0	0	0	0	0	0	0	0	0	0	0	0	0	0	0	0	0	0	0	0	0	0	0	0	0	0	0	0	0	0	0	0	0	0.034087	0	0	0	0	0	0
0.1.18.2.4.1.10	Uruburuella	0	0	0	0	0	0	0	0	0	0	0	0	0	0	0	0	0	0.00193121	0	0	0	0	0	0	0	0	0	0	0	0	0	0	0	0	0	0	0	0	0	0	0	0	0	0	0	0	0	0
0.1.18.2.4.1.11	unclassified	0	0	0.0429648	0.16569	0	0	0	0.0393633	0.49737	0	0	0	0.0552318	0	0.00110096	0	0.00112176	1.56814	0	0	0.00187031	0	0.232093	0	0	0	0.0226955	0.184045	0.00271813	0.00115266	0	0.0041324	0.0874265	0	0	0.00723432	0.0137944	0.285301	0	0	0.00283712	0.0454494	0.393044	0	0	0.00242884	0.0189171	0
0.1.18.2.5	Rhodocyclales	0	0	0	0	0	0.00854891	0.007001	0	0	0	0	0	0	0	0	0	0	0	0	0	0	0	0	0	0	0	0	0	0	0.00115266	0	0	0	0	0	0.0120572	0.0137944	0	0	0	0	0	0	0	0	0.0485767	0	0
0.1.18.2.5.1	Rhodocyclaceae	0	0	0	0	0	0.00854891	0.007001	0	0	0	0	0	0	0	0	0	0	0	0	0	0	0	0	0	0	0	0	0	0	0.00115266	0	0	0	0	0	0.0120572	0.0137944	0	0	0	0	0	0	0	0	0.0485767	0	0
0.1.18.2.5.1.1	Azospira	0	0	0	0	0	0.00170978	0	0	0	0	0	0	0	0	0	0	0	0	0	0	0	0	0	0	0	0	0	0	0	0	0	0	0	0	0	0	0	0	0	0	0	0	0	0	0	0	0	0
0.1.18.2.5.1.2	Dechloromonas	0	0	0	0	0	0	0	0	0	0	0	0	0	0	0	0	0	0	0	0	0	0	0	0	0	0	0	0	0	0.00115266	0	0	0	0	0	0	0	0	0	0	0	0	0	0	0	0	0	0
0.1.18.2.5.1.3	Ferribacterium	0	0	0	0	0	0	0	0	0	0	0	0	0	0	0	0	0	0	0	0	0	0	0	0	0	0	0	0	0	0	0	0	0	0	0	0	0	0	0	0	0	0	0	0	0	0	0	0
0.1.18.2.5.1.4	Methyloversatilis	0	0	0	0	0	0.00170978	0	0	0	0	0	0	0	0	0	0	0	0	0	0	0	0	0	0	0	0	0	0	0	0	0	0	0	0	0	0	0	0	0	0	0	0	0	0	0	0	0	0
0.1.18.2.5.1.5	Propionivibrio	0	0	0	0	0	0	0	0	0	0	0	0	0	0	0	0	0	0	0	0	0	0	0	0	0	0	0	0	0	0	0	0	0	0	0	0	0	0	0	0	0	0	0	0	0	0	0	0
0.1.18.2.5.1.6	Shinella	0	0	0	0	0	0	0.00233367	0	0	0	0	0	0	0	0	0	0	0	0	0	0	0	0	0	0	0	0	0	0	0	0	0	0	0	0	0	0.00689722	0	0	0	0	0	0	0	0	0	0	0
0.1.18.2.5.1.7	Sulfuritalea	0	0	0	0	0	0	0	0	0	0	0	0	0	0	0	0	0	0	0	0	0	0	0	0	0	0	0	0	0	0	0	0	0	0	0	0	0	0	0	0	0	0	0	0	0	0	0	0
0.1.18.2.5.1.8	Uliginosibacterium	0	0	0	0	0	0	0	0	0	0	0	0	0	0	0	0	0	0	0	0	0	0	0	0	0	0	0	0	0	0	0	0	0	0	0	0	0	0	0	0	0	0	0	0	0	0	0	0
0.1.18.2.5.1.9	Zoogloea	0	0	0	0	0	0.00341956	0.00466734	0	0	0	0	0	0	0	0	0	0	0	0	0	0	0	0	0	0	0	0	0	0	0	0	0	0	0	0	0.00241144	0	0	0	0	0	0	0	0	0	0.0485767	0	0
0.1.18.2.5.1.10	unclassified	0	0	0	0	0	0.00170978	0	0	0	0	0	0	0	0	0	0	0	0	0	0	0	0	0	0	0	0	0	0	0	0	0	0	0	0	0	0.00964576	0.00689722	0	0	0	0	0	0	0	0	0	0	0
0.1.18.2.6	unclassified	0	0.0183441	0.00122757	0.0216118	0.00693129	0.00170978	0	0	0.047824	0	0	0	0.00276159	0	0	0	0	0.158359	0.0111374	0.00457859	0.00187031	0.00198161	0.0306234	0	0	0	0	0.0452571	0	0.00115266	0	0.0041324	0.00264929	0	0	0.0168801	0.0275889	0.04261	0	0	0.00283712	0.0129855	0.0519115	0	0	0	0.0042038	0.00211149
0.1.18.2.6.1	unclassified	0	0.0183441	0.00122757	0.0216118	0.00693129	0.00170978	0	0	0.047824	0	0	0	0.00276159	0	0	0	0	0.158359	0.0111374	0.00457859	0.00187031	0.00198161	0.0306234	0	0	0	0	0.0452571	0	0.00115266	0	0.0041324	0.00264929	0	0	0.0168801	0.0275889	0.04261	0	0	0.00283712	0.0129855	0.0519115	0	0	0	0.0042038	0.00211149
0.1.18.2.6.1.1	unclassified	0	0.0183441	0.00122757	0.0216118	0.00693129	0.00170978	0	0	0.047824	0	0	0	0.00276159	0	0	0	0	0.158359	0.0111374	0.00457859	0.00187031	0.00198161	0.0306234	0	0	0	0	0.0452571	0	0.00115266	0	0.0041324	0.00264929	0	0	0.0168801	0.0275889	0.04261	0	0	0.00283712	0.0129855	0.0519115	0	0	0	0.0042038	0.00211149
0.1.18.3	Deltaproteobacteria	0	0	0	0	0	0	0	0.00314906	0	0.00197106	0	0	0	0	0	0	0	0	0.00278435	0.000915717	0.00187031	0.00198161	0	0.171438	0	0	0	0	0	0.00230532	0	0.00964227	0	0	0	0.0458174	0.0331066	0.00185261	0.0505906	0	0	0.0129855	0	0	0	0	0.0042038	0.0316723
0.1.18.3.1	Bdellovibrionales	0	0	0	0	0	0	0	0	0	0	0	0	0	0	0	0	0	0	0	0	0	0	0	0	0	0	0	0	0	0	0	0.00137747	0	0	0	0.00964576	0.00551777	0	0	0	0	0	0	0	0	0	0.0021019	0
0.1.18.3.1.1	Bacteriovoracaceae	0	0	0	0	0	0	0	0	0	0	0	0	0	0	0	0	0	0	0	0	0	0	0	0	0	0	0	0	0	0	0	0.00137747	0	0	0	0.00241144	0.00137944	0	0	0	0	0	0	0	0	0	0	0
0.1.18.3.1.1.1	Bacteriovorax	0	0	0	0	0	0	0	0	0	0	0	0	0	0	0	0	0	0	0	0	0	0	0	0	0	0	0	0	0	0	0	0	0	0	0	0	0	0	0	0	0	0	0	0	0	0	0	0
0.1.18.3.1.1.2	Peredibacter	0	0	0	0	0	0	0	0	0	0	0	0	0	0	0	0	0	0	0	0	0	0	0	0	0	0	0	0	0	0	0	0.00137747	0	0	0	0.00241144	0.00137944	0	0	0	0	0	0	0	0	0	0	0
0.1.18.3.1.2	Bdellovibrionaceae	0	0	0	0	0	0	0	0	0	0	0	0	0	0	0	0	0	0	0	0	0	0	0	0	0	0	0	0	0	0	0	0	0	0	0	0.00723432	0.00413833	0	0	0	0	0	0	0	0	0	0.0021019	0
0.1.18.3.1.2.1	Bdellovibrio	0	0	0	0	0	0	0	0	0	0	0	0	0	0	0	0	0	0	0	0	0	0	0	0	0	0	0	0	0	0	0	0	0	0	0	0.00723432	0.00413833	0	0	0	0	0	0	0	0	0	0.0021019	0
0.1.18.3.1.2.2	Vampirovibrio	0	0	0	0	0	0	0	0	0	0	0	0	0	0	0	0	0	0	0	0	0	0	0	0	0	0	0	0	0	0	0	0	0	0	0	0	0	0	0	0	0	0	0	0	0	0	0	0
0.1.18.3.2	Desulfobacterales	0	0	0	0	0	0	0	0	0	0	0	0	0	0	0	0	0	0	0	0	0	0	0	0	0	0	0	0	0	0	0	0	0	0	0	0	0	0.00185261	0	0	0	0	0	0	0	0	0	0
0.1.18.3.2.1	Desulfobulbaceae	0	0	0	0	0	0	0	0	0	0	0	0	0	0	0	0	0	0	0	0	0	0	0	0	0	0	0	0	0	0	0	0	0	0	0	0	0	0.00185261	0	0	0	0	0	0	0	0	0	0
0.1.18.3.2.1.1	Desulfobulbus	0	0	0	0	0	0	0	0	0	0	0	0	0	0	0	0	0	0	0	0	0	0	0	0	0	0	0	0	0	0	0	0	0	0	0	0	0	0.00185261	0	0	0	0	0	0	0	0	0	0
0.1.18.3.3	Desulfovibrionales	0	0	0	0	0	0	0	0	0	0.00197106	0	0	0	0	0	0	0	0	0.00278435	0.000915717	0.00187031	0	0	0.171438	0	0	0	0	0	0.00230532	0	0	0	0	0	0	0	0	0.0505906	0	0	0	0	0	0	0	0	0.0316723
0.1.18.3.3.1	Desulfovibrionaceae	0	0	0	0	0	0	0	0	0	0.00197106	0	0	0	0	0	0	0	0	0.00278435	0.000915717	0.00187031	0	0	0.171438	0	0	0	0	0	0.00230532	0	0	0	0	0	0	0	0	0.0505906	0	0	0	0	0	0	0	0	0.0316723
0.1.18.3.3.1.1	Bilophila	0	0	0	0	0	0	0	0	0	0.00197106	0	0	0	0	0	0	0	0	0	0	0	0	0	0.0159477	0	0	0	0	0	0	0	0	0	0	0	0	0	0	0.0153971	0	0	0	0	0	0	0	0	0.00422297
0.1.18.3.3.1.2	Desulfovibrio	0	0	0	0	0	0	0	0	0	0	0	0	0	0	0	0	0	0	0.00278435	0.000915717	0.00187031	0	0	0.147516	0	0	0	0	0	0.00230532	0	0	0	0	0	0	0	0	0.0285947	0	0	0	0	0	0	0	0	0.0232264
0.1.18.3.3.1.3	unclassified	0	0	0	0	0	0	0	0	0	0	0	0	0	0	0	0	0	0	0	0	0	0	0	0.00797385	0	0	0	0	0	0	0	0	0	0	0	0	0	0	0.00659877	0	0	0	0	0	0	0	0	0.00422297
0.1.18.3.3.2	unclassified	0	0	0	0	0	0	0	0	0	0	0	0	0	0	0	0	0	0	0	0	0	0	0	0	0	0	0	0	0	0	0	0	0	0	0	0	0	0	0	0	0	0	0	0	0	0	0	0
0.1.18.3.3.2.1	unclassified	0	0	0	0	0	0	0	0	0	0	0	0	0	0	0	0	0	0	0	0	0	0	0	0	0	0	0	0	0	0	0	0	0	0	0	0	0	0	0	0	0	0	0	0	0	0	0	0
0.1.18.3.4	Myxococcales	0	0	0	0	0	0	0	0.00314906	0	0	0	0	0	0	0	0	0	0	0	0	0	0.00198161	0	0	0	0	0	0	0	0	0	0.0082648	0	0	0	0.0313487	0.0262094	0	0	0	0	0.00649277	0	0	0	0	0.0021019	0
0.1.18.3.4.1	Cystobacteraceae	0	0	0	0	0	0	0	0	0	0	0	0	0	0	0	0	0	0	0	0	0	0.00198161	0	0	0	0	0	0	0	0	0	0.00137747	0	0	0	0.0120572	0.00413833	0	0	0	0	0.00162319	0	0	0	0	0	0
0.1.18.3.4.1.1	Anaeromyxobacter	0	0	0	0	0	0	0	0	0	0	0	0	0	0	0	0	0	0	0	0	0	0	0	0	0	0	0	0	0	0	0	0	0	0	0	0.00964576	0.00275889	0	0	0	0	0.00162319	0	0	0	0	0	0
0.1.18.3.4.1.2	Archangium	0	0	0	0	0	0	0	0	0	0	0	0	0	0	0	0	0	0	0	0	0	0	0	0	0	0	0	0	0	0	0	0.00137747	0	0	0	0	0	0	0	0	0	0	0	0	0	0	0	0
0.1.18.3.4.1.3	Stigmatella	0	0	0	0	0	0	0	0	0	0	0	0	0	0	0	0	0	0	0	0	0	0	0	0	0	0	0	0	0	0	0	0	0	0	0	0	0	0	0	0	0	0	0	0	0	0	0	0
0.1.18.3.4.1.4	unclassified	0	0	0	0	0	0	0	0	0	0	0	0	0	0	0	0	0	0	0	0	0	0.00198161	0	0	0	0	0	0	0	0	0	0	0	0	0	0.00241144	0.00137944	0	0	0	0	0	0	0	0	0	0	0
0.1.18.3.4.2	Kofleriaceae	0	0	0	0	0	0	0	0	0	0	0	0	0	0	0	0	0	0	0	0	0	0	0	0	0	0	0	0	0	0	0	0	0	0	0	0	0.00275889	0	0	0	0	0	0	0	0	0	0	0
0.1.18.3.4.2.1	Kofleria	0	0	0	0	0	0	0	0	0	0	0	0	0	0	0	0	0	0	0	0	0	0	0	0	0	0	0	0	0	0	0	0	0	0	0	0	0.00275889	0	0	0	0	0	0	0	0	0	0	0
0.1.18.3.4.3	Myxococcaceae	0	0	0	0	0	0	0	0	0	0	0	0	0	0	0	0	0	0	0	0	0	0	0	0	0	0	0	0	0	0	0	0	0	0	0	0	0	0	0	0	0	0	0	0	0	0	0	0
0.1.18.3.4.3.1	unclassified	0	0	0	0	0	0	0	0	0	0	0	0	0	0	0	0	0	0	0	0	0	0	0	0	0	0	0	0	0	0	0	0	0	0	0	0	0	0	0	0	0	0	0	0	0	0	0	0
0.1.18.3.4.4	Nannocystaceae	0	0	0	0	0	0	0	0	0	0	0	0	0	0	0	0	0	0	0	0	0	0	0	0	0	0	0	0	0	0	0	0	0	0	0	0	0.00137944	0	0	0	0	0	0	0	0	0	0	0
0.1.18.3.4.4.1	Nannocystis	0	0	0	0	0	0	0	0	0	0	0	0	0	0	0	0	0	0	0	0	0	0	0	0	0	0	0	0	0	0	0	0	0	0	0	0	0.00137944	0	0	0	0	0	0	0	0	0	0	0
0.1.18.3.4.5	Phaselicystidaceae	0	0	0	0	0	0	0	0	0	0	0	0	0	0	0	0	0	0	0	0	0	0	0	0	0	0	0	0	0	0	0	0	0	0	0	0	0	0	0	0	0	0	0	0	0	0	0	0
0.1.18.3.4.5.1	Phaselicystis	0	0	0	0	0	0	0	0	0	0	0	0	0	0	0	0	0	0	0	0	0	0	0	0	0	0	0	0	0	0	0	0	0	0	0	0	0	0	0	0	0	0	0	0	0	0	0	0
0.1.18.3.4.6	Polyangiaceae	0	0	0	0	0	0	0	0	0	0	0	0	0	0	0	0	0	0	0	0	0	0	0	0	0	0	0	0	0	0	0	0.00275493	0	0	0	0.00241144	0.00689722	0	0	0	0	0	0	0	0	0	0	0
0.1.18.3.4.6.1	Byssovorax	0	0	0	0	0	0	0	0	0	0	0	0	0	0	0	0	0	0	0	0	0	0	0	0	0	0	0	0	0	0	0	0	0	0	0	0	0	0	0	0	0	0	0	0	0	0	0	0
0.1.18.3.4.6.2	Chondromyces	0	0	0	0	0	0	0	0	0	0	0	0	0	0	0	0	0	0	0	0	0	0	0	0	0	0	0	0	0	0	0	0.00137747	0	0	0	0	0	0	0	0	0	0	0	0	0	0	0	0
0.1.18.3.4.6.3	unclassified	0	0	0	0	0	0	0	0	0	0	0	0	0	0	0	0	0	0	0	0	0	0	0	0	0	0	0	0	0	0	0	0.00137747	0	0	0	0.00241144	0.00689722	0	0	0	0	0	0	0	0	0	0	0
0.1.18.3.4.7	unclassified	0	0	0	0	0	0	0	0.00314906	0	0	0	0	0	0	0	0	0	0	0	0	0	0	0	0	0	0	0	0	0	0	0	0.0041324	0	0	0	0.0168801	0.0110355	0	0	0	0	0.00486958	0	0	0	0	0.0021019	0
0.1.18.3.4.7.1	unclassified	0	0	0	0	0	0	0	0.00314906	0	0	0	0	0	0	0	0	0	0	0	0	0	0	0	0	0	0	0	0	0	0	0	0.0041324	0	0	0	0.0168801	0.0110355	0	0	0	0	0.00486958	0	0	0	0	0.0021019	0
0.1.18.3.5	unclassified	0	0	0	0	0	0	0	0	0	0	0	0	0	0	0	0	0	0	0	0	0	0	0	0	0	0	0	0	0	0	0	0	0	0	0	0.00482288	0.00137944	0	0	0	0	0.00649277	0	0	0	0	0	0
0.1.18.3.5.1	unclassified	0	0	0	0	0	0	0	0	0	0	0	0	0	0	0	0	0	0	0	0	0	0	0	0	0	0	0	0	0	0	0	0	0	0	0	0.00482288	0.00137944	0	0	0	0	0.00649277	0	0	0	0	0	0
0.1.18.3.5.1.1	unclassified	0	0	0	0	0	0	0	0	0	0	0	0	0	0	0	0	0	0	0	0	0	0	0	0	0	0	0	0	0	0	0	0	0	0	0	0.00482288	0.00137944	0	0	0	0	0.00649277	0	0	0	0	0	0
0.1.18.4	Epsilonproteobacteria	31.1732	0.0397456	0.073654	0.456248	0.0207939	0	0	0.00314906	0.327594	0.0354792	0	6.89966	1.86684	0.0586768	0	0.104415	0	0.0849733	0.0417653	0	0.0355359	0	0.156341	0	0	0.025992	0.0189129	0.325851	0.932319	0	0	0	0.127166	0	0	0	0.00137944	0.0703991	8.25726	0	0	0.0373334	0.0426416	0	0	0	0.0042038	0.0105574
0.1.18.4.1	Campylobacterales	31.0997	0.0397456	0.0724264	0.453847	0.0207939	0	0	0.00314906	0.327594	0.0354792	0	6.86325	1.85579	0.0586768	0	0.104415	0	0.0849733	0.0417653	0	0.0355359	0	0.156341	0	0	0.025992	0.0189129	0.325851	0.918728	0	0	0	0.127166	0	0	0	0.00137944	0.0703991	8.24187	0	0	0.0373334	0.0426416	0	0	0	0.0042038	0.0105574
0.1.18.4.1.1	Campylobacteraceae	30.8696	0.0397456	0.0699713	0.437038	0.0207939	0	0	0.00314906	0.315638	0.0354792	0	6.77128	1.74809	0.0568432	0	0.102145	0	0.083042	0.0417653	0	0.0355359	0	0.14667	0	0	0.023104	0.0151303	0.304731	0.896983	0	0	0	0.124517	0	0	0	0.00137944	0.0685464	8.20887	0	0	0.0373334	0.0389336	0	0	0	0.0042038	0.0105574
0.1.18.4.1.1.1	Campylobacter	30.8566	0.0397456	0.0699713	0.434636	0.0207939	0	0	0.00314906	0.315638	0.0354792	0	6.7617	1.74809	0.0568432	0	0.0976053	0	0.083042	0.0417653	0	0.0355359	0	0.14667	0	0	0.023104	0.0151303	0.304731	0.894265	0	0	0	0.124517	0	0	0	0.00137944	0.0685464	8.20447	0	0	0.0373334	0.0389336	0	0	0	0.0042038	0.0105574
0.1.18.4.1.1.2	unclassified	0.0130417	0	0	0.00240131	0	0	0	0	0	0	0	0.0095802	0	0	0	0.00453978	0	0	0	0	0	0	0	0	0	0	0	0	0.00271813	0	0	0	0	0	0	0	0	0	0.00439918	0	0	0	0	0	0	0	0	0
0.1.18.4.1.2	Helicobacteraceae	0	0	0	0	0	0	0	0	0	0	0	0	0	0	0	0	0	0	0	0	0	0	0	0	0	0	0	0	0	0	0	0	0	0	0	0	0	0	0	0	0	0	0	0	0	0	0	0
0.1.18.4.1.2.1	Helicobacter	0	0	0	0	0	0	0	0	0	0	0	0	0	0	0	0	0	0	0	0	0	0	0	0	0	0	0	0	0	0	0	0	0	0	0	0	0	0	0	0	0	0	0	0	0	0	0	0
0.1.18.4.1.2.2	Wolinella	0	0	0	0	0	0	0	0	0	0	0	0	0	0	0	0	0	0	0	0	0	0	0	0	0	0	0	0	0	0	0	0	0	0	0	0	0	0	0	0	0	0	0	0	0	0	0	0
0.1.18.4.1.2.3	unclassified	0	0	0	0	0	0	0	0	0	0	0	0	0	0	0	0	0	0	0	0	0	0	0	0	0	0	0	0	0	0	0	0	0	0	0	0	0	0	0	0	0	0	0	0	0	0	0	0
0.1.18.4.1.3	Hydrogenimonaceae	0	0	0	0	0	0	0	0	0	0	0	0	0	0	0	0	0	0	0	0	0	0	0	0	0	0	0	0	0	0	0	0	0	0	0	0	0	0	0	0	0	0	0	0	0	0	0	0
0.1.18.4.1.3.1	Hydrogenimonas	0	0	0	0	0	0	0	0	0	0	0	0	0	0	0	0	0	0	0	0	0	0	0	0	0	0	0	0	0	0	0	0	0	0	0	0	0	0	0	0	0	0	0	0	0	0	0	0
0.1.18.4.1.4	unclassified	0.230008	0	0.00245513	0.0168091	0	0	0	0	0.011956	0	0	0.0919699	0.107702	0.00183365	0	0.00226989	0	0.00193121	0	0	0	0	0.00967056	0	0	0.002888	0.00378258	0.02112	0.021745	0	0	0	0.00264929	0	0	0	0	0.00185261	0.0329939	0	0	0	0.00370796	0	0	0	0	0
0.1.18.4.1.4.1	unclassified	0.230008	0	0.00245513	0.0168091	0	0	0	0	0.011956	0	0	0.0919699	0.107702	0.00183365	0	0.00226989	0	0.00193121	0	0	0	0	0.00967056	0	0	0.002888	0.00378258	0.02112	0.021745	0	0	0	0.00264929	0	0	0	0	0.00185261	0.0329939	0	0	0	0.00370796	0	0	0	0	0
0.1.18.4.2	unclassified	0.0735076	0	0.00122757	0.00240131	0	0	0	0	0	0	0	0.0364047	0.0110464	0	0	0	0	0	0	0	0	0	0	0	0	0	0	0	0.0135906	0	0	0	0	0	0	0	0	0	0.0153971	0	0	0	0	0	0	0	0	0
0.1.18.4.2.1	unclassified	0.0735076	0	0.00122757	0.00240131	0	0	0	0	0	0	0	0.0364047	0.0110464	0	0	0	0	0	0	0	0	0	0	0	0	0	0	0	0.0135906	0	0	0	0	0	0	0	0	0	0.0153971	0	0	0	0	0	0	0	0	0
0.1.18.4.2.1.1	unclassified	0.0735076	0	0.00122757	0.00240131	0	0	0	0	0	0	0	0.0364047	0.0110464	0	0	0	0	0	0	0	0	0	0	0	0	0	0	0	0.0135906	0	0	0	0	0	0	0	0	0	0.0153971	0	0	0	0	0	0	0	0	0
0.1.18.5	Gammaproteobacteria	0.180212	3.45175	0.637107	2.14917	0.42974	1.04981	0.291708	21.3317	9.46198	0.0197106	1.097	0.0402368	3.00185	0.0220038	0.809204	1.21439	0.0706706	2.95089	0.100237	0.966998	0.164588	1.61898	25.5964	0.494378	1.0517	6.67418	4.13436	3.10162	1.8592	1.39241	6.95034	2.19155	11.286	6.38613	0.853625	29.4051	1.51739	25.0954	0.0417922	2.93343	0.201436	5.80291	12.049	0.361345	0.124751	1.17556	4.07348	0.0591216
0.1.18.5.1	Aeromonadales	0	0	0	0	0	0	0	0	0	0	0	0	0	0	0	0	0	0	0	0	0	0	0	0	0	0	0	0	0	0	0	0	0	0	0	0.00964576	0.00137944	0	0	0	0	0.00162319	0	0	0	0	0	0.0105574
0.1.18.5.1.1	Aeromonadaceae	0	0	0	0	0	0	0	0	0	0	0	0	0	0	0	0	0	0	0	0	0	0	0	0	0	0	0	0	0	0	0	0	0	0	0	0.00964576	0.00137944	0	0	0	0	0.00162319	0	0	0	0	0	0
0.1.18.5.1.1.1	Aeromonas	0	0	0	0	0	0	0	0	0	0	0	0	0	0	0	0	0	0	0	0	0	0	0	0	0	0	0	0	0	0	0	0	0	0	0	0.00964576	0.00137944	0	0	0	0	0.00162319	0	0	0	0	0	0
0.1.18.5.1.1.2	Tolumonas	0	0	0	0	0	0	0	0	0	0	0	0	0	0	0	0	0	0	0	0	0	0	0	0	0	0	0	0	0	0	0	0	0	0	0	0	0	0	0	0	0	0	0	0	0	0	0	0
0.1.18.5.1.1.3	unclassified	0	0	0	0	0	0	0	0	0	0	0	0	0	0	0	0	0	0	0	0	0	0	0	0	0	0	0	0	0	0	0	0	0	0	0	0	0	0	0	0	0	0	0	0	0	0	0	0
0.1.18.5.1.2	Succinivibrionaceae	0	0	0	0	0	0	0	0	0	0	0	0	0	0	0	0	0	0	0	0	0	0	0	0	0	0	0	0	0	0	0	0	0	0	0	0	0	0	0	0	0	0	0	0	0	0	0	0.0105574
0.1.18.5.1.2.1	Succinivibrio	0	0	0	0	0	0	0	0	0	0	0	0	0	0	0	0	0	0	0	0	0	0	0	0	0	0	0	0	0	0	0	0	0	0	0	0	0	0	0	0	0	0	0	0	0	0	0	0.0105574
0.1.18.5.2	Alteromonadales	0	0.00611471	0.00245513	0	0	0	0	0	0	0	0.00390391	0	0	0	0	0	0	0	0	0.000915717	0	0	0	0	0	0.002888	0.00378258	0	0	0.00115266	0.00190473	0.00275493	0	0	0.00109439	0	0.00137944	0.00185261	0	0.00337564	0	0	0	0	0	0	0.0084076	0
0.1.18.5.2.1	Alteromonadaceae	0	0	0	0	0	0	0	0	0	0	0	0	0	0	0	0	0	0	0	0	0	0	0	0	0	0	0	0	0	0	0	0	0	0	0	0	0	0	0	0	0	0	0	0	0	0	0	0
0.1.18.5.2.1.1	Alishewanella	0	0	0	0	0	0	0	0	0	0	0	0	0	0	0	0	0	0	0	0	0	0	0	0	0	0	0	0	0	0	0	0	0	0	0	0	0	0	0	0	0	0	0	0	0	0	0	0
0.1.18.5.2.1.2	Haliea	0	0	0	0	0	0	0	0	0	0	0	0	0	0	0	0	0	0	0	0	0	0	0	0	0	0	0	0	0	0	0	0	0	0	0	0	0	0	0	0	0	0	0	0	0	0	0	0
0.1.18.5.2.2	Idiomarinaceae	0	0	0	0	0	0	0	0	0	0	0	0	0	0	0	0	0	0	0	0	0	0	0	0	0	0	0	0	0	0	0	0	0	0	0	0	0	0	0	0	0	0	0	0	0	0	0	0
0.1.18.5.2.2.1	Aliidiomarina	0	0	0	0	0	0	0	0	0	0	0	0	0	0	0	0	0	0	0	0	0	0	0	0	0	0	0	0	0	0	0	0	0	0	0	0	0	0	0	0	0	0	0	0	0	0	0	0
0.1.18.5.2.3	Psychromonadaceae	0	0	0	0	0	0	0	0	0	0	0	0	0	0	0	0	0	0	0	0	0	0	0	0	0	0	0	0	0	0	0	0	0	0	0	0	0	0	0	0	0	0	0	0	0	0	0	0
0.1.18.5.2.3.1	Psychromonas	0	0	0	0	0	0	0	0	0	0	0	0	0	0	0	0	0	0	0	0	0	0	0	0	0	0	0	0	0	0	0	0	0	0	0	0	0	0	0	0	0	0	0	0	0	0	0	0
0.1.18.5.2.4	Shewanellaceae	0	0.00611471	0.00245513	0	0	0	0	0	0	0	0.00390391	0	0	0	0	0	0	0	0	0.000915717	0	0	0	0	0	0.002888	0.00378258	0	0	0.00115266	0.00190473	0.00275493	0	0	0.00109439	0	0.00137944	0.00185261	0	0.00225043	0	0	0	0	0	0	0.0084076	0
0.1.18.5.2.4.1	Shewanella	0	0.00611471	0.00245513	0	0	0	0	0	0	0	0.00390391	0	0	0	0	0	0	0	0	0.000915717	0	0	0	0	0	0.002888	0.00378258	0	0	0.00115266	0.00190473	0.00275493	0	0	0.00109439	0	0.00137944	0.00185261	0	0.00225043	0	0	0	0	0	0	0.0084076	0
0.1.18.5.2.5	unclassified	0	0	0	0	0	0	0	0	0	0	0	0	0	0	0	0	0	0	0	0	0	0	0	0	0	0	0	0	0	0	0	0	0	0	0	0	0	0	0	0.00112521	0	0	0	0	0	0	0	0
0.1.18.5.2.5.1	unclassified	0	0	0	0	0	0	0	0	0	0	0	0	0	0	0	0	0	0	0	0	0	0	0	0	0	0	0	0	0	0	0	0	0	0	0	0	0	0	0	0.00112521	0	0	0	0	0	0	0	0
0.1.18.5.3	Cardiobacteriales	0	0	0.00122757	0	0	0	0	0	0	0	0	0	0	0	0	0	0	0.00193121	0	0	0	0	0.0080588	0	0	0	0	0.00603427	0	0	0	0	0.00264929	0	0	0	0	0	0	0	0	0.00324638	0	0	0	0.00485767	0.0084076	0
0.1.18.5.3.1	Cardiobacteriaceae	0	0	0.00122757	0	0	0	0	0	0	0	0	0	0	0	0	0	0	0.00193121	0	0	0	0	0.0080588	0	0	0	0	0.00603427	0	0	0	0	0.00264929	0	0	0	0	0	0	0	0	0.00324638	0	0	0	0.00485767	0.0084076	0
0.1.18.5.3.1.1	Cardiobacterium	0	0	0.00122757	0	0	0	0	0	0	0	0	0	0	0	0	0	0	0.00193121	0	0	0	0	0.0080588	0	0	0	0	0.00603427	0	0	0	0	0.00264929	0	0	0	0	0	0	0	0	0.00324638	0	0	0	0.00485767	0.0084076	0
0.1.18.5.3.1.2	unclassified	0	0	0	0	0	0	0	0	0	0	0	0	0	0	0	0	0	0	0	0	0	0	0	0	0	0	0	0	0	0	0	0	0	0	0	0	0	0	0	0	0	0	0	0	0	0	0	0
0.1.18.5.4	Chromatiales	0	0	0	0	0	0	0	0	0	0	0	0	0	0	0	0	0	0	0	0	0	0.0118897	0	0	0	0	0	0	0	0	0	0	0	0	0	0	0	0	0	0	0	0	0	0	0	0	0	0
0.1.18.5.4.1	Chromatiaceae	0	0	0	0	0	0	0	0	0	0	0	0	0	0	0	0	0	0	0	0	0	0.0118897	0	0	0	0	0	0	0	0	0	0	0	0	0	0	0	0	0	0	0	0	0	0	0	0	0	0
0.1.18.5.4.1.1	Rheinheimera	0	0	0	0	0	0	0	0	0	0	0	0	0	0	0	0	0	0	0	0	0	0.0118897	0	0	0	0	0	0	0	0	0	0	0	0	0	0	0	0	0	0	0	0	0	0	0	0	0	0
0.1.18.5.5	Enterobacteriales	0	0.00305736	0.00122757	0	0	0.00170978	0.007001	0.0283415	0.0071736	0	0	0.00574812	0	0.0036673	0.00550479	0.00907956	0	0.00193121	0.00278435	0.00274715	0.0112219	0.0257609	0.00161176	0.111634	0.0165503	0.0577601	0.0567387	0.0150857	0.021745	0.00576329	0	0.0371916	0.00264929	0.0511536	0	0.0144686	0.00827666	0	0.0285947	0.0292556	0.0113485	0.185044	0.00741592	0.00597265	0	0.0121442	0.0777703	0.00211149
0.1.18.5.5.1	Enterobacteriaceae	0	0.00305736	0.00122757	0	0	0.00170978	0.007001	0.0283415	0.0071736	0	0	0.00574812	0	0.0036673	0.00550479	0.00907956	0	0.00193121	0.00278435	0.00274715	0.0112219	0.0257609	0.00161176	0.111634	0.0165503	0.0577601	0.0567387	0.0150857	0.021745	0.00576329	0	0.0371916	0.00264929	0.0511536	0	0.0144686	0.00827666	0	0.0285947	0.0292556	0.0113485	0.185044	0.00741592	0.00597265	0	0.0121442	0.0777703	0.00211149
0.1.18.5.5.1.1	Arsenophonus	0	0	0	0	0	0	0	0	0	0	0	0	0	0	0	0	0	0	0	0	0	0	0	0	0	0	0	0	0	0	0	0	0	0	0	0	0.00137944	0	0	0	0	0	0	0	0	0	0	0
0.1.18.5.5.1.2	Buchnera	0	0	0	0	0	0	0	0	0	0	0	0	0	0	0	0	0	0	0	0	0	0	0	0	0	0	0	0	0	0	0	0	0	0	0	0	0	0	0	0	0	0	0	0	0	0	0	0
0.1.18.5.5.1.3	Budvicia	0	0	0	0	0	0	0	0	0	0	0	0	0	0	0	0	0	0	0	0	0	0	0	0	0	0	0	0	0	0	0	0	0	0	0	0	0	0	0	0	0	0	0	0	0	0	0	0
0.1.18.5.5.1.4	Buttiauxella	0	0	0	0	0	0	0	0	0	0	0	0	0	0	0	0	0	0	0	0	0	0	0	0	0	0	0	0	0	0	0	0	0	0	0	0	0	0	0	0	0	0	0	0	0	0	0.0042038	0
0.1.18.5.5.1.5	Citrobacter	0	0	0	0	0	0	0	0.00157453	0	0	0	0	0	0	0.00110096	0	0	0	0	0	0	0	0	0	0	0.002888	0	0	0	0	0	0	0	0	0	0	0	0	0	0.00337564	0	0.00324638	0	0	0	0	0	0
0.1.18.5.5.1.6	Cosenzaea	0	0	0	0	0	0	0	0	0	0	0	0	0	0	0	0	0	0	0	0	0	0	0	0	0	0	0	0	0	0	0	0	0	0	0	0	0	0	0	0	0	0	0	0	0	0	0	0
0.1.18.5.5.1.7	Cronobacter	0	0	0	0	0	0	0.00233367	0	0	0	0	0	0	0	0	0	0	0	0	0	0	0	0	0	0	0	0	0	0	0	0	0	0	0	0	0	0	0	0	0	0	0	0	0	0	0	0	0
0.1.18.5.5.1.8	Enterobacter	0	0	0	0	0	0	0	0.00157453	0	0	0	0	0	0	0	0	0	0	0	0.000915717	0.00374063	0	0	0	0	0	0.00189129	0	0	0	0	0	0	0	0	0	0	0	0	0.00337564	0	0.00649277	0	0	0	0	0	0
0.1.18.5.5.1.9	Erwinia	0	0	0	0	0	0	0	0	0	0	0	0	0	0	0	0	0	0	0	0	0	0	0	0	0	0	0	0	0	0	0	0	0	0	0	0	0	0	0	0	0	0	0	0	0	0	0	0
0.1.18.5.5.1.10	Escherichia/Shigella	0	0	0	0	0	0	0	0	0	0	0	0	0	0.0036673	0	0	0	0	0	0	0.00374063	0	0	0.107647	0	0	0	0	0	0.00115266	0	0.00275493	0	0	0	0	0	0	0.0285947	0	0	0.00162319	0	0	0	0	0	0
0.1.18.5.5.1.11	Klebsiella	0	0	0	0	0	0	0	0	0	0	0	0.00574812	0	0	0	0	0	0	0	0	0	0.0217977	0	0	0	0	0.00189129	0	0	0	0	0.00964227	0	0.0026923	0	0.00241144	0.00413833	0	0	0	0	0.0146087	0	0.00597265	0	0	0.0021019	0
0.1.18.5.5.1.12	Kosakonia	0	0	0	0	0	0	0	0	0	0	0	0	0	0	0	0	0	0	0	0	0	0	0	0	0	0	0	0	0	0	0	0	0	0	0	0	0	0	0	0	0	0	0	0	0	0	0	0
0.1.18.5.5.1.13	Leclercia	0	0	0	0	0	0	0	0	0	0	0	0	0	0	0	0	0	0	0	0	0	0	0	0	0	0	0	0	0	0	0	0	0	0	0	0	0	0	0	0	0	0	0	0	0	0	0	0
0.1.18.5.5.1.14	Lonsdalea	0	0	0	0	0	0	0	0	0	0	0	0	0	0	0	0	0	0	0	0	0	0	0	0	0	0	0	0	0	0	0	0	0	0	0	0	0	0	0	0	0	0	0	0	0	0	0	0
0.1.18.5.5.1.15	Morganella	0	0	0	0	0	0	0	0	0	0	0	0	0	0	0	0	0	0	0	0	0	0	0	0	0	0	0	0	0	0	0	0	0	0	0	0	0	0	0	0	0	0	0	0	0	0	0	0
0.1.18.5.5.1.16	Pantoea	0	0	0	0	0	0	0.00233367	0	0	0	0	0	0	0	0	0.00226989	0	0	0	0	0	0	0	0	0	0.002888	0	0	0.00271813	0.00115266	0	0.0041324	0	0	0	0.00241144	0.00137944	0	0	0	0	0.00324638	0	0	0	0.00485767	0.0042038	0
0.1.18.5.5.1.17	Pluralibacter	0	0	0	0	0	0	0	0	0	0	0	0	0	0	0	0	0	0	0	0	0	0	0	0	0	0	0	0	0	0	0	0	0	0	0	0	0	0	0	0	0	0	0	0	0	0	0	0
0.1.18.5.5.1.18	Proteus	0	0	0	0	0	0	0	0	0	0	0	0	0	0	0	0	0	0	0	0	0	0	0	0	0	0	0	0	0	0	0	0	0	0	0	0	0	0	0	0	0	0	0	0	0	0	0	0
0.1.18.5.5.1.19	Providencia	0	0	0	0	0	0	0	0	0	0	0	0	0	0	0	0	0	0	0	0	0	0	0	0	0	0	0	0	0	0	0	0	0	0	0	0	0	0	0	0	0	0.00811596	0	0	0	0	0	0
0.1.18.5.5.1.20	Rahnella	0	0	0	0	0	0	0	0	0	0	0	0	0	0	0	0	0	0	0	0	0	0	0	0	0.00150457	0	0	0	0	0	0	0	0	0	0	0	0	0	0	0	0	0	0	0	0	0	0	0
0.1.18.5.5.1.21	Raoultella	0	0	0	0	0	0	0	0.00157453	0.0047824	0	0	0	0	0	0	0	0	0	0	0	0	0	0	0	0	0	0	0	0	0	0	0	0	0	0	0	0	0	0	0	0	0	0	0	0	0	0	0
0.1.18.5.5.1.22	Salmonella	0	0	0	0	0	0	0	0	0	0	0	0	0	0	0	0	0	0	0	0	0	0	0	0	0	0	0	0	0	0	0	0	0	0	0	0	0	0	0	0	0	0	0	0	0	0	0	0
0.1.18.5.5.1.23	Serratia	0	0	0	0	0	0	0.00233367	0.00472359	0	0	0	0	0	0	0.00110096	0	0	0	0	0	0	0	0	0	0.00300915	0.002888	0.0113477	0	0	0	0	0.00137747	0.00264929	0.0026923	0	0	0	0	0	0.00337564	0	0.00811596	0.00185398	0	0	0	0.0084076	0
0.1.18.5.5.1.24	Trabulsiella	0	0	0	0	0	0	0	0	0	0	0	0	0	0	0	0	0	0	0	0	0	0	0	0	0	0	0	0	0	0	0	0.00137747	0	0	0	0	0	0	0	0	0	0	0	0	0	0	0	0
0.1.18.5.5.1.25	Yersinia	0	0	0	0	0	0	0	0	0	0	0	0	0	0	0	0	0	0	0	0	0	0	0	0	0	0	0	0	0	0	0	0	0	0	0	0	0	0	0	0	0	0	0	0	0	0	0	0
0.1.18.5.5.1.26	Yokenella	0	0	0	0	0	0	0	0	0	0	0	0	0	0	0	0	0	0	0	0	0	0	0	0	0.00150457	0	0	0	0	0	0	0	0	0	0	0	0	0	0	0	0	0.00324638	0	0	0	0	0	0
0.1.18.5.5.1.27	unclassified	0	0.00305736	0.00122757	0	0	0.00170978	0	0.0188944	0.0023912	0	0	0	0	0	0.00330287	0.00680967	0	0.00193121	0.00278435	0.00183143	0.00374063	0.00396322	0.00161176	0.00398692	0.010532	0.0490961	0.0416084	0.0150857	0.0190269	0.00345797	0	0.0179071	0	0.0457691	0	0.00964576	0.00137944	0	0	0.0191286	0.0113485	0.136348	0.00556194	0	0	0.00728651	0.0588532	0.00211149
0.1.18.5.6	Gammaproteobacteria_incertae_sedis	0	0	0	0	0	0	0	0	0	0	0	0	0	0	0	0	0	0	0	0	0	0	0	0	0	0	0	0	0	0	0	0	0	0	0	0	0	0	0	0	0	0	0	0	0	0	0	0
0.1.18.5.6.1	Gilvimarinus	0	0	0	0	0	0	0	0	0	0	0	0	0	0	0	0	0	0	0	0	0	0	0	0	0	0	0	0	0	0	0	0	0	0	0	0	0	0	0	0	0	0	0	0	0	0	0	0
0.1.18.5.6.1.1	unclassified	0	0	0	0	0	0	0	0	0	0	0	0	0	0	0	0	0	0	0	0	0	0	0	0	0	0	0	0	0	0	0	0	0	0	0	0	0	0	0	0	0	0	0	0	0	0	0	0
0.1.18.5.7	Legionellales	0	0	0	0	0	0	0	0	0	0	0	0	0	0	0	0	0	0	0	0	0	0	0	0	0	0	0	0	0	0	0	0	0	0	0	0	0.00137944	0	0	0	0	0.00324638	0	0	0	0	0	0
0.1.18.5.7.1	Coxiellaceae	0	0	0	0	0	0	0	0	0	0	0	0	0	0	0	0	0	0	0	0	0	0	0	0	0	0	0	0	0	0	0	0	0	0	0	0	0.00137944	0	0	0	0	0.00324638	0	0	0	0	0	0
0.1.18.5.7.1.1	Aquicella	0	0	0	0	0	0	0	0	0	0	0	0	0	0	0	0	0	0	0	0	0	0	0	0	0	0	0	0	0	0	0	0	0	0	0	0	0.00137944	0	0	0	0	0.00324638	0	0	0	0	0	0
0.1.18.5.7.2	Legionellaceae	0	0	0	0	0	0	0	0	0	0	0	0	0	0	0	0	0	0	0	0	0	0	0	0	0	0	0	0	0	0	0	0	0	0	0	0	0	0	0	0	0	0	0	0	0	0	0	0
0.1.18.5.7.2.1	Legionella	0	0	0	0	0	0	0	0	0	0	0	0	0	0	0	0	0	0	0	0	0	0	0	0	0	0	0	0	0	0	0	0	0	0	0	0	0	0	0	0	0	0	0	0	0	0	0	0
0.1.18.5.8	Oceanospirillales	0	0	0	0	0	0	0	0	0	0	0	0	0	0	0	0	0	0	0	0	0	0	0	0	0	0	0	0	0	0	0.00190473	0	0	0	0	0.0361716	0	0	0	0	0	0	0	0	0	0	0	0
0.1.18.5.8.1	Halomonadaceae	0	0	0	0	0	0	0	0	0	0	0	0	0	0	0	0	0	0	0	0	0	0	0	0	0	0	0	0	0	0	0.00190473	0	0	0	0	0.0361716	0	0	0	0	0	0	0	0	0	0	0	0
0.1.18.5.8.1.1	Halomonas	0	0	0	0	0	0	0	0	0	0	0	0	0	0	0	0	0	0	0	0	0	0	0	0	0	0	0	0	0	0	0.00190473	0	0	0	0	0.0361716	0	0	0	0	0	0	0	0	0	0	0	0
0.1.18.5.8.1.2	Kushneria	0	0	0	0	0	0	0	0	0	0	0	0	0	0	0	0	0	0	0	0	0	0	0	0	0	0	0	0	0	0	0	0	0	0	0	0	0	0	0	0	0	0	0	0	0	0	0	0
0.1.18.5.8.1.3	Salinicola	0	0	0	0	0	0	0	0	0	0	0	0	0	0	0	0	0	0	0	0	0	0	0	0	0	0	0	0	0	0	0	0	0	0	0	0	0	0	0	0	0	0	0	0	0	0	0	0
0.1.18.5.8.1.4	Zymobacter	0	0	0	0	0	0	0	0	0	0	0	0	0	0	0	0	0	0	0	0	0	0	0	0	0	0	0	0	0	0	0	0	0	0	0	0	0	0	0	0	0	0	0	0	0	0	0	0
0.1.18.5.8.1.5	unclassified	0	0	0	0	0	0	0	0	0	0	0	0	0	0	0	0	0	0	0	0	0	0	0	0	0	0	0	0	0	0	0	0	0	0	0	0	0	0	0	0	0	0	0	0	0	0	0	0
0.1.18.5.8.2	Oceanospirillaceae	0	0	0	0	0	0	0	0	0	0	0	0	0	0	0	0	0	0	0	0	0	0	0	0	0	0	0	0	0	0	0	0	0	0	0	0	0	0	0	0	0	0	0	0	0	0	0	0
0.1.18.5.8.2.1	Marinomonas	0	0	0	0	0	0	0	0	0	0	0	0	0	0	0	0	0	0	0	0	0	0	0	0	0	0	0	0	0	0	0	0	0	0	0	0	0	0	0	0	0	0	0	0	0	0	0	0
0.1.18.5.8.2.2	Oleispira	0	0	0	0	0	0	0	0	0	0	0	0	0	0	0	0	0	0	0	0	0	0	0	0	0	0	0	0	0	0	0	0	0	0	0	0	0	0	0	0	0	0	0	0	0	0	0	0
0.1.18.5.8.2.3	unclassified	0	0	0	0	0	0	0	0	0	0	0	0	0	0	0	0	0	0	0	0	0	0	0	0	0	0	0	0	0	0	0	0	0	0	0	0	0	0	0	0	0	0	0	0	0	0	0	0
0.1.18.5.8.3	unclassified	0	0	0	0	0	0	0	0	0	0	0	0	0	0	0	0	0	0	0	0	0	0	0	0	0	0	0	0	0	0	0	0	0	0	0	0	0	0	0	0	0	0	0	0	0	0	0	0
0.1.18.5.8.3.1	unclassified	0	0	0	0	0	0	0	0	0	0	0	0	0	0	0	0	0	0	0	0	0	0	0	0	0	0	0	0	0	0	0	0	0	0	0	0	0	0	0	0	0	0	0	0	0	0	0	0
0.1.18.5.9	Pasteurellales	0.00118561	0.00917207	0.0724264	2.10595	0	0	0	19.6013	9.32568	0	0.00390391	0.00191604	2.99633	0.0146692	0	0.00226989	0	2.83115	0	0	0	0.0118897	25.2966	0.0199346	0	0.02888	0.0510648	1.85554	0	0	0	0.020662	11.1085	0.00538459	0.00109439	0.00964576	0.00827666	24.9639	0	0	0.00283712	1.58424	11.5262	0	0	0.00485767	0.0924836	0
0.1.18.5.9.1	Pasteurellaceae	0.00118561	0.00917207	0.0724264	2.10595	0	0	0	19.6013	9.32568	0	0.00390391	0.00191604	2.99633	0.0146692	0	0.00226989	0	2.83115	0	0	0	0.0118897	25.2966	0.0199346	0	0.02888	0.0510648	1.85554	0	0	0	0.020662	11.1085	0.00538459	0.00109439	0.00964576	0.00827666	24.9639	0	0	0.00283712	1.58424	11.5262	0	0	0.00485767	0.0924836	0
0.1.18.5.9.1.1	Actinobacillus	0	0	0	0	0	0	0	0	0	0	0	0	0	0	0	0	0	0	0	0	0	0.00792644	0.346528	0	0	0	0	0	0	0	0	0	0	0	0	0	0	0	0	0	0	0	0	0	0	0	0	0
0.1.18.5.9.1.2	Aggregatibacter	0	0	0.0073654	0.0360196	0	0	0	0.00157453	0.0023912	0	0	0	0.0414239	0	0	0	0	0	0	0	0	0.00198161	0.0290117	0	0	0.00866401	0.00189129	0.117668	0	0	0	0	0.0423886	0.0026923	0	0	0	0	0	0	0.00283712	0.0243479	0.0111239	0	0	0	0.0231209	0
0.1.18.5.9.1.3	Basfia	0	0	0	0	0	0	0	0.00157453	0	0	0	0	0	0	0	0	0	0	0	0	0	0	0	0	0	0	0	0	0	0	0	0	0	0	0	0	0	0	0	0	0	0	0	0	0	0	0	0
0.1.18.5.9.1.4	Bibersteinia	0	0	0	0	0	0	0	0	0	0	0	0	0	0	0	0	0	0	0	0	0	0	0	0	0	0	0	0	0	0	0	0	0	0	0	0	0	0.00185261	0	0	0	0	0	0	0	0	0	0
0.1.18.5.9.1.5	Haemophilus	0	0.00917207	0.0576956	1.86822	0	0	0	2.028	8.90005	0	0.00260261	0.00191604	2.59037	0.0128356	0	0	0	2.67666	0	0	0	0	23.3705	0.0119608	0	0.00866401	0.0434996	1.56589	0	0	0	0.0179071	9.92688	0.0026923	0.00109439	0.00241144	0.00689722	4.38141	0	0	0	1.49171	10.5881	0	0	0	0.0651589	0
0.1.18.5.9.1.6	Lonepinella	0	0	0	0.00240131	0	0	0	0	0	0	0	0	0	0	0	0	0	0	0	0	0	0	0	0	0	0	0	0	0	0	0	0	0	0	0	0	0	0	0	0	0	0	0	0	0	0	0	0
0.1.18.5.9.1.7	Mannheimia	0	0	0	0	0	0	0	0.00314906	0	0	0	0	0	0	0	0	0	0	0	0	0	0	0	0	0	0	0	0	0	0	0	0	0	0	0	0	0	0	0	0	0	0	0	0	0	0	0	0
0.1.18.5.9.1.8	Nicoletella	0	0	0	0	0	0	0	0.00157453	0	0	0	0	0	0	0	0	0	0	0	0	0	0	0	0	0	0	0	0	0	0	0	0	0	0	0	0	0	0.00185261	0	0	0	0	0	0	0	0	0	0
0.1.18.5.9.1.9	Pasteurella	0	0	0	0	0	0	0	0.026767	0	0	0	0	0	0	0	0	0	0	0	0	0	0	0	0	0	0	0	0	0	0	0	0	0	0	0	0	0	0	0	0	0	0	0	0	0	0	0	0
0.1.18.5.9.1.10	unclassified	0.00118561	0	0.0073654	0.199308	0	0	0	17.5387	0.423242	0	0.0013013	0	0.36453	0.00183365	0	0.00226989	0	0.154497	0	0	0	0.00198161	1.55051	0.00797385	0	0.011552	0.00567387	0.171977	0	0	0	0.00275493	1.13919	0	0	0.00723432	0.00137944	20.5788	0	0	0	0.0681741	0.92699	0	0	0.00485767	0.0042038	0
0.1.18.5.10	Pseudomonadales	0.00355682	0.140638	0.028234	0	0.265699	0.0974576	0.0676764	0.316481	0.0143472	0.00591319	0.0208209	0	0	0.00183365	0.303864	0.576552	0.0302874	0.0444178	0.0445496	0.0109886	0.0112219	0.435954	0.0241764	0.00398692	0.410749	3.21146	1.77781	0.591359	1.08453	0.0195952	0.331422	0.143257	0.0529857	2.83499	0.0262654	27.2758	0.129668	0.00555782	0	1.37726	0.107811	2.20754	0.287367	0.200084	0	0.315749	0.592736	0
0.1.18.5.10.1	Moraxellaceae	0	0.0397456	0.0171859	0	0.263389	0.00341956	0.0513407	0.0251925	0.0023912	0	0.00780782	0	0	0	0.00330287	0.0862558	0.00224351	0	0.00278435	0	0.00935156	0.388396	0	0.00398692	0.00300915	0.190608	0.071869	0	0.0761076	0.00345797	0.135236	0.0757607	0	0.0403845	0.0109439	1.16473	0.0869049	0.00185261	0	0.0078765	0.0482311	0.448001	0.0815751	0.0179179	0	0.301176	0.559105	0
0.1.18.5.10.1.1	Acinetobacter	0	0.0305736	0.0171859	0	0.00693129	0.00170978	0.0466734	0.0251925	0.0023912	0	0.00780782	0	0	0	0.00220192	0.00453978	0	0	0.00278435	0	0	0.358672	0	0.00398692	0.00300915	0.127072	0.026478	0	0.0407719	0.00345797	0.0190473	0.0578536	0	0.0376922	0.00984952	1.08756	0.0731105	0	0	0.00562607	0.0425568	0.282435	0	0.0119453	0	0.255028	0.538086	0
0.1.18.5.10.1.2	Alkanindiges	0	0	0	0	0	0	0	0	0	0	0	0	0	0	0	0	0	0	0	0	0	0.00198161	0	0	0	0	0	0	0	0	0.00190473	0	0	0	0	0	0.00551777	0	0	0	0	0	0	0	0	0	0	0
0.1.18.5.10.1.3	Enhydrobacter	0	0.00305736	0	0	0.00231043	0	0	0	0	0	0	0	0	0	0	0.00226989	0	0	0	0	0	0	0	0	0	0	0	0	0	0	0	0.0041324	0	0	0	0	0.00137944	0	0	0	0	0	0	0	0	0	0	0
0.1.18.5.10.1.4	Moraxella	0	0.00305736	0	0	0.226422	0	0.00466734	0	0	0	0	0	0	0	0	0.0726365	0	0	0	0	0.00935156	0.00198161	0	0	0	0.0606481	0.0378258	0	0.0298994	0	0.108569	0.00275493	0	0	0	0.0192915	0	0	0	0	0.00283712	0.139595	0.0741592	0.00298632	0	0.029146	0.0021019	0
0.1.18.5.10.1.5	Perlucidibaca	0	0	0	0	0	0	0	0	0	0	0	0	0	0	0	0	0	0	0	0	0	0	0	0	0	0	0	0	0	0	0	0	0	0	0	0	0	0	0	0	0	0	0	0	0	0	0	0
0.1.18.5.10.1.6	Psychrobacter	0	0	0	0	0	0	0	0	0	0	0	0	0	0	0	0	0	0	0	0	0	0	0	0	0	0	0	0	0	0	0	0.00688734	0	0	0	0	0.00137944	0	0	0	0	0.00811596	0	0	0	0.00242884	0.0042038	0
0.1.18.5.10.1.7	unclassified	0	0.00305736	0	0	0.0277252	0.00170978	0	0	0	0	0	0	0	0	0.00110096	0.00680967	0.00224351	0	0	0	0	0.0257609	0	0	0	0.002888	0.00756515	0	0.00543626	0	0.00571418	0.0041324	0	0.0026923	0.00109439	0.0578746	0.00551777	0.00185261	0	0.00225043	0.00283712	0.0178551	0.00741592	0.00298632	0	0.014573	0.0147133	0
0.1.18.5.10.2	Pseudomonadaceae	0.00355682	0.100893	0.0110481	0	0.00231043	0.094038	0.0163357	0.288139	0.011956	0.00591319	0.013013	0	0	0.00183365	0.300561	0.488026	0.0280439	0.0444178	0.0417653	0.0109886	0.00187031	0.0475587	0.0241764	0	0.40774	3.01796	1.70027	0.591359	1.00843	0.0161372	0.194282	0.0674959	0.0529857	2.7946	0.0153215	26.0966	0.0427627	0.00370521	0	1.36601	0.0595795	1.75305	0.205792	0.179179	0	0.014573	0.0336304	0
0.1.18.5.10.2.1	Azomonas	0	0	0	0	0	0	0	0	0	0	0	0	0	0	0	0	0	0	0	0	0	0	0	0	0	0	0	0	0	0	0	0	0	0	0	0.00482288	0	0	0	0	0	0	0	0	0	0	0	0
0.1.18.5.10.2.2	Azorhizophilus	0	0	0	0	0	0	0	0	0	0	0	0	0	0	0	0	0	0	0	0	0	0	0	0	0	0	0	0	0	0	0.00190473	0	0	0	0	0.00964576	0	0	0	0	0	0	0	0	0	0	0	0
0.1.18.5.10.2.3	Cellvibrio	0	0	0	0	0	0	0	0	0	0	0	0	0	0	0	0	0	0	0	0	0	0.00792644	0	0	0	0	0	0	0	0	0	0	0	0	0	0	0	0	0	0	0	0	0	0	0	0	0	0
0.1.18.5.10.2.4	Pseudomonas	0.00355682	0.100893	0.00982053	0	0.00231043	0.0923282	0.0163357	0.270819	0.0095648	0.00591319	0.0104104	0	0	0.00183365	0.280744	0.456248	0.0235569	0.0405554	0.0417653	0.0100729	0.00187031	0.035669	0.0193411	0	0.379153	2.90822	1.61894	0.555153	0.981245	0.0161372	0.184758	0.061986	0.0476872	2.70037	0.0131327	23.9794	0.0358655	0.00370521	0	1.31425	0.0595795	1.69137	0.196522	0.164248	0	0.014573	0.0336304	0
0.1.18.5.10.2.5	Rhizobacter	0	0	0	0	0	0	0	0	0	0	0	0	0	0	0	0	0	0	0	0	0	0	0	0	0	0	0	0	0	0	0	0	0	0	0	0	0.00275889	0	0	0	0	0	0	0	0	0	0	0
0.1.18.5.10.2.6	Serpens	0	0	0	0	0	0	0	0	0	0	0	0	0	0	0	0	0	0	0	0	0	0	0	0	0	0	0	0	0	0	0	0	0	0	0	0	0	0	0	0	0	0	0	0	0	0	0	0
0.1.18.5.10.2.7	unclassified	0	0	0.00122757	0	0	0.00170978	0	0.0173198	0.0023912	0	0.00260261	0	0	0	0.0198172	0.0317785	0.00448702	0.00386242	0	0.000915717	0	0.00396322	0.00483528	0	0.0285869	0.109744	0.0813254	0.0362056	0.0271813	0	0.0076189	0.00550987	0.00529857	0.0942304	0.00218878	2.10278	0.00413833	0	0	0.0517598	0	0.0616813	0.0092699	0.0149316	0	0	0	0
0.1.18.5.10.3	unclassified	0	0	0	0	0	0	0	0.00314906	0	0	0	0	0	0	0	0.00226989	0	0	0	0	0	0	0	0	0	0.002888	0.00567387	0	0	0	0.00190473	0	0	0	0	0.0144686	0	0	0	0.00337564	0	0.00649277	0	0.00298632	0	0	0	0
0.1.18.5.10.3.1	unclassified	0	0	0	0	0	0	0	0.00314906	0	0	0	0	0	0	0	0.00226989	0	0	0	0	0	0	0	0	0	0.002888	0.00567387	0	0	0	0.00190473	0	0	0	0	0.0144686	0	0	0	0.00337564	0	0.00649277	0	0.00298632	0	0	0	0
0.1.18.5.11	Vibrionales	0	0	0	0	0	0	0	0	0	0	0	0	0	0	0	0	0	0	0	0	0	0	0	0	0	0	0	0	0	0	0	0	0	0	0	0	0	0	0	0	0	0	0	0	0	0	0	0
0.1.18.5.11.1	Vibrionaceae	0	0	0	0	0	0	0	0	0	0	0	0	0	0	0	0	0	0	0	0	0	0	0	0	0	0	0	0	0	0	0	0	0	0	0	0	0	0	0	0	0	0	0	0	0	0	0	0
0.1.18.5.11.1.1	Photobacterium	0	0	0	0	0	0	0	0	0	0	0	0	0	0	0	0	0	0	0	0	0	0	0	0	0	0	0	0	0	0	0	0	0	0	0	0	0	0	0	0	0	0	0	0	0	0	0	0
0.1.18.5.11.1.2	unclassified	0	0	0	0	0	0	0	0	0	0	0	0	0	0	0	0	0	0	0	0	0	0	0	0	0	0	0	0	0	0	0	0	0	0	0	0	0	0	0	0	0	0	0	0	0	0	0	0
0.1.18.5.12	Xanthomonadales	0.17547	3.26831	0.530309	0.0360196	0.147867	0.950639	0.217031	1.34307	0.0980392	0.0137975	1.06447	0.0306566	0.00276159	0.00183365	0.497633	0.60833	0.0370179	0.0656611	0.0501183	0.95143	0.140273	1.12754	0.217588	0.358823	0.616875	3.30099	2.18444	0.597393	0.717586	1.36359	6.59035	1.9808	0.108621	3.41653	0.824077	1.83993	1.35461	0.0963355	0.0131975	1.49316	0.0766023	1.76279	0.196522	0.14633	0.124751	0.823375	3.27686	0.0443412
0.1.18.5.12.1	Sinobacteraceae	0	0	0	0	0	0	0	0	0	0	0	0	0	0	0	0	0	0	0	0	0	0	0	0	0	0	0	0	0	0	0	0	0	0	0	0	0	0	0	0	0	0	0	0	0	0	0	0
0.1.18.5.12.1.1	Alkanibacter	0	0	0	0	0	0	0	0	0	0	0	0	0	0	0	0	0	0	0	0	0	0	0	0	0	0	0	0	0	0	0	0	0	0	0	0	0	0	0	0	0	0	0	0	0	0	0	0
0.1.18.5.12.2	Xanthomonadaceae	0.17547	3.26831	0.529081	0.0360196	0.147867	0.950639	0.217031	1.34307	0.0980392	0.0137975	1.06447	0.0306566	0.00276159	0.00183365	0.497633	0.60833	0.0370179	0.0656611	0.0501183	0.95143	0.140273	1.12754	0.217588	0.358823	0.616875	3.30099	2.18444	0.597393	0.717586	1.36359	6.59035	1.9808	0.108621	3.41653	0.824077	1.83993	1.35461	0.0963355	0.0131975	1.49316	0.0766023	1.76279	0.196522	0.14633	0.124751	0.823375	3.27686	0.0443412
0.1.18.5.12.2.1	Arenimonas	0	0	0	0	0	0	0	0	0	0	0	0	0	0	0	0	0	0	0	0	0	0	0	0	0	0	0	0	0	0	0	0	0	0	0	0	0	0	0	0	0	0	0	0	0	0	0	0
0.1.18.5.12.2.2	Dokdonella	0	0	0	0	0	0	0	0	0	0	0	0	0	0	0	0	0	0	0	0	0	0	0	0	0	0	0	0	0	0	0	0	0	0	0	0	0.0096561	0	0	0	0	0	0	0	0	0	0	0
0.1.18.5.12.2.3	Dyella	0	0.00305736	0	0	0	0	0	0	0	0	0	0	0	0	0	0	0	0	0	0	0	0	0	0	0	0	0.00567387	0	0	0	0	0.00550987	0	0	0.00109439	0	0.00137944	0	0	0	0	0	0	0	0	0	0	0
0.1.18.5.12.2.4	Frateuria	0	0	0	0	0	0	0	0	0	0	0	0	0	0	0	0	0	0	0	0	0	0	0	0	0	0	0	0	0	0	0	0	0	0	0	0	0	0	0	0	0	0	0	0	0	0	0	0
0.1.18.5.12.2.5	Fulvimonas	0	0	0	0	0	0	0	0	0	0	0	0	0	0	0	0	0	0	0	0	0	0	0	0	0	0.002888	0	0	0	0	0	0	0	0	0	0	0	0	0	0	0	0	0	0	0	0	0	0
0.1.18.5.12.2.6	Luteibacter	0	0	0	0	0	0	0	0	0	0	0	0	0	0	0	0	0	0	0	0	0	0	0	0	0	0	0	0	0	0	0	0	0	0	0	0	0	0	0	0	0	0	0	0	0	0	0	0
0.1.18.5.12.2.7	Luteimonas	0	0	0	0	0	0	0.0116683	0	0	0	0	0	0	0	0	0	0	0	0	0	0	0	0	0	0	0	0	0	0	0	0	0	0	0	0	0.00241144	0	0	0	0	0	0	0	0	0	0.00242884	0	0
0.1.18.5.12.2.8	Lysobacter	0	0	0	0	0	0	0	0	0	0	0	0	0	0	0	0	0	0	0	0	0	0	0	0	0	0	0	0	0	0	0	0.00275493	0	0	0	0.00723432	0.00413833	0	0	0	0	0.00162319	0	0	0	0	0	0
0.1.18.5.12.2.9	Pseudoxanthomonas	0	0	0	0	0	0	0	0	0	0	0	0	0	0	0	0	0	0	0	0	0	0.00792644	0	0	0	0	0.00567387	0.00301714	0	0	0	0.0041324	0	0	0	0.00964576	0	0	0	0	0	0	0	0	0	0	0	0
0.1.18.5.12.2.10	Rhodanobacter	0.164799	3.02678	0.499619	0.031217	0.124763	0.890796	0.186693	1.25648	0.0884744	0.0118264	1.02022	0.0306566	0	0	0.47121	0.547043	0.0347744	0.0579363	0.047334	0.913886	0.12157	1.00864	0.206305	0.342875	0.573243	3.08728	2.01233	0.534033	0.646915	1.28521	6.26464	1.82652	0.100673	3.20922	0.773735	1.69283	1.22357	0.0870725	0.00439918	1.39189	0.0680909	1.64105	0.18169	0.125426	0.114636	0.748081	3.05406	0.0401182
0.1.18.5.12.2.11	Rudaea	0	0	0	0	0	0	0	0	0	0	0	0	0	0	0	0	0	0	0	0	0	0	0	0	0	0	0	0	0	0	0	0	0	0	0	0	0	0	0	0	0	0	0	0	0	0	0	0
0.1.18.5.12.2.12	Stenotrophomonas	0	0	0	0	0	0	0	0.00629812	0	0	0	0	0	0	0.00110096	0	0	0	0	0	0	0.0158529	0	0	0	0	0.0113477	0.00301714	0.00543626	0	0.00952363	0.0234169	0	0	0	0.00964576	0.0262094	0	0	0.00450086	0	0.00973915	0	0.00298632	0	0	0	0
0.1.18.5.12.2.13	Thermomonas	0	0	0	0	0	0	0	0	0	0	0	0	0	0	0	0	0	0	0	0	0	0	0	0	0	0	0	0	0	0	0	0	0	0	0	0	0	0	0	0	0	0	0	0	0	0	0	0
0.1.18.5.12.2.14	Xanthomonas	0	0	0	0	0	0	0	0.00472359	0	0	0	0	0	0	0	0	0	0	0	0	0	0	0	0	0	0	0.00378258	0	0	0	0	0.00275493	0	0	0	0	0	0	0	0	0	0	0	0	0	0	0	0
0.1.18.5.12.2.15	unclassified	0.0106705	0.238474	0.0294616	0.00480261	0.0231043	0.0598424	0.0186693	0.0755775	0.0095648	0.00197106	0.0442443	0	0.00276159	0.00183365	0.025322	0.061287	0.00224351	0.00772484	0.00278435	0.0375444	0.0187031	0.0951173	0.0112823	0.0159477	0.0436326	0.210824	0.145629	0.0573256	0.0652351	0.0783807	0.316184	0.115707	0.00794786	0.207307	0.0492476	0.118161	0.0896638	0.00926303	0.00879836	0.0967684	0.00851136	0.110377	0.0148318	0.0179179	0.010115	0.0728651	0.222801	0.00422297
0.1.18.5.12.3	unclassified	0	0	0.00122757	0	0	0	0	0	0	0	0	0	0	0	0	0	0	0	0	0	0	0	0	0	0	0	0	0	0	0	0	0	0	0	0	0	0	0	0	0	0	0	0	0	0	0	0	0
0.1.18.5.12.3.1	unclassified	0	0	0.00122757	0	0	0	0	0	0	0	0	0	0	0	0	0	0	0	0	0	0	0	0	0	0	0	0	0	0	0	0	0	0	0	0	0	0	0	0	0	0	0	0	0	0	0	0	0
0.1.18.5.13	unclassified	0	0.0244588	0.00122757	0.00720392	0.016173	0	0	0.0425123	0.0167384	0	0.00390391	0.00191604	0.00276159	0	0.00220192	0.0181591	0.00336527	0.00579363	0.00278435	0.000915717	0.00187031	0.00594483	0.0483528	0	0.00752287	0.0722001	0.0605212	0.0362056	0.0353357	0.00230532	0.0247614	0.00688734	0.0105971	0.0780766	0.00109439	0.219441	0.012415	0.0277891	0	0.0303808	0.00283712	0.0551885	0.0315177	0.00895897	0	0.014573	0.0168152	0.00211149
0.1.18.5.13.1	unclassified	0	0.0244588	0.00122757	0.00720392	0.016173	0	0	0.0425123	0.0167384	0	0.00390391	0.00191604	0.00276159	0	0.00220192	0.0181591	0.00336527	0.00579363	0.00278435	0.000915717	0.00187031	0.00594483	0.0483528	0	0.00752287	0.0722001	0.0605212	0.0362056	0.0353357	0.00230532	0.0247614	0.00688734	0.0105971	0.0780766	0.00109439	0.219441	0.012415	0.0277891	0	0.0303808	0.00283712	0.0551885	0.0315177	0.00895897	0	0.014573	0.0168152	0.00211149
0.1.18.5.13.1.1	unclassified	0	0.0244588	0.00122757	0.00720392	0.016173	0	0	0.0425123	0.0167384	0	0.00390391	0.00191604	0.00276159	0	0.00220192	0.0181591	0.00336527	0.00579363	0.00278435	0.000915717	0.00187031	0.00594483	0.0483528	0	0.00752287	0.0722001	0.0605212	0.0362056	0.0353357	0.00230532	0.0247614	0.00688734	0.0105971	0.0780766	0.00109439	0.219441	0.012415	0.0277891	0	0.0303808	0.00283712	0.0551885	0.0315177	0.00895897	0	0.014573	0.0168152	0.00211149
0.1.18.6	unclassified	0.07825	0.00611471	0.00122757	0.0192105	0.00693129	0	0.00233367	0.023618	0.0860832	0	0.0013013	0.0191604	0.013808	0	0.00110096	0.00907956	0	0.121666	0.0055687	0.00366287	0.00187031	0.0138713	0.127329	0	0.00300915	0.002888	0.013239	0.0392228	0.00815439	0	0.0114284	0	0.0238436	0.0134615	0	0.0530517	0.0234505	0.166735	0.0285947	0.00337564	0.00283712	0.0146087	0.113093	0	0	0.00728651	0.0063057	0
0.1.18.6.1	unclassified	0.07825	0.00611471	0.00122757	0.0192105	0.00693129	0	0.00233367	0.023618	0.0860832	0	0.0013013	0.0191604	0.013808	0	0.00110096	0.00907956	0	0.121666	0.0055687	0.00366287	0.00187031	0.0138713	0.127329	0	0.00300915	0.002888	0.013239	0.0392228	0.00815439	0	0.0114284	0	0.0238436	0.0134615	0	0.0530517	0.0234505	0.166735	0.0285947	0.00337564	0.00283712	0.0146087	0.113093	0	0	0.00728651	0.0063057	0
0.1.18.6.1.1	unclassified	0.07825	0.00611471	0.00122757	0.0192105	0.00693129	0	0.00233367	0.023618	0.0860832	0	0.0013013	0.0191604	0.013808	0	0.00110096	0.00907956	0	0.121666	0.0055687	0.00366287	0.00187031	0.0138713	0.127329	0	0.00300915	0.002888	0.013239	0.0392228	0.00815439	0	0.0114284	0	0.0238436	0.0134615	0	0.0530517	0.0234505	0.166735	0.0285947	0.00337564	0.00283712	0.0146087	0.113093	0	0	0.00728651	0.0063057	0
0.1.18.6.1.1.1	unclassified	0.07825	0.00611471	0.00122757	0.0192105	0.00693129	0	0.00233367	0.023618	0.0860832	0	0.0013013	0.0191604	0.013808	0	0.00110096	0.00907956	0	0.121666	0.0055687	0.00366287	0.00187031	0.0138713	0.127329	0	0.00300915	0.002888	0.013239	0.0392228	0.00815439	0	0.0114284	0	0.0238436	0.0134615	0	0.0530517	0.0234505	0.166735	0.0285947	0.00337564	0.00283712	0.0146087	0.113093	0	0	0.00728651	0.0063057	0
0.1.19	SR1	0	0	0	0.278552	0	0	0	0	0.0143472	0	0	0	0.0165696	0	0	0	0	0.00386242	0	0	0	0	2.29998	0	0	0	0	0.00603427	0	0	0	0	0	0	0	0	0	0.00741043	0	0	0	0.00162319	0.0667433	0	0	0	0	0
0.1.19.1	unclassified	0	0	0	0.278552	0	0	0	0	0.0143472	0	0	0	0.0165696	0	0	0	0	0.00386242	0	0	0	0	2.29998	0	0	0	0	0.00603427	0	0	0	0	0	0	0	0	0	0.00741043	0	0	0	0.00162319	0.0667433	0	0	0	0	0
0.1.19.1.1	unclassified	0	0	0	0.278552	0	0	0	0	0.0143472	0	0	0	0.0165696	0	0	0	0	0.00386242	0	0	0	0	2.29998	0	0	0	0	0.00603427	0	0	0	0	0	0	0	0	0	0.00741043	0	0	0	0.00162319	0.0667433	0	0	0	0	0
0.1.19.1.1.1	unclassified	0	0	0	0.278552	0	0	0	0	0.0143472	0	0	0	0.0165696	0	0	0	0	0.00386242	0	0	0	0	2.29998	0	0	0	0	0.00603427	0	0	0	0	0	0	0	0	0	0.00741043	0	0	0	0.00162319	0.0667433	0	0	0	0	0
0.1.19.1.1.1.1	unclassified	0	0	0	0.278552	0	0	0	0	0.0143472	0	0	0	0.0165696	0	0	0	0	0.00386242	0	0	0	0	2.29998	0	0	0	0	0.00603427	0	0	0	0	0	0	0	0	0	0.00741043	0	0	0	0.00162319	0.0667433	0	0	0	0	0
0.1.20	Spirochaetes	0	0	0	0.58832	0	0	0	0	0.0023912	0	0	0	0.00828478	0	0	0	0	0.0135185	0	0	0	0	0.00322352	0	0	0	0	0.422399	0	0	0	0	0.0900758	0	0	0	0	0.274186	0	0	0	0.0113623	0.189106	0	0	0	0.0021019	0
0.1.20.1	Spirochaetia	0	0	0	0.58832	0	0	0	0	0.0023912	0	0	0	0.00828478	0	0	0	0	0.0135185	0	0	0	0	0.00322352	0	0	0	0	0.422399	0	0	0	0	0.0900758	0	0	0	0	0.274186	0	0	0	0.0113623	0.189106	0	0	0	0.0021019	0
0.1.20.1.1	Spirochaetales	0	0	0	0.58832	0	0	0	0	0.0023912	0	0	0	0.00828478	0	0	0	0	0.0135185	0	0	0	0	0.00322352	0	0	0	0	0.422399	0	0	0	0	0.0900758	0	0	0	0	0.274186	0	0	0	0.0113623	0.189106	0	0	0	0.0021019	0
0.1.20.1.1.1	Brachyspiraceae	0	0	0	0	0	0	0	0	0	0	0	0	0	0	0	0	0	0	0	0	0	0	0	0	0	0	0	0	0	0	0	0	0	0	0	0	0	0	0	0	0	0	0	0	0	0	0	0
0.1.20.1.1.1.1	Brachyspira	0	0	0	0	0	0	0	0	0	0	0	0	0	0	0	0	0	0	0	0	0	0	0	0	0	0	0	0	0	0	0	0	0	0	0	0	0	0	0	0	0	0	0	0	0	0	0	0
0.1.20.1.1.2	Spirochaetaceae	0	0	0	0.58832	0	0	0	0	0.0023912	0	0	0	0.00828478	0	0	0	0	0.0135185	0	0	0	0	0.00322352	0	0	0	0	0.422399	0	0	0	0	0.0900758	0	0	0	0	0.274186	0	0	0	0.0113623	0.189106	0	0	0	0.0021019	0
0.1.20.1.1.2.1	Treponema	0	0	0	0.58832	0	0	0	0	0.0023912	0	0	0	0.00828478	0	0	0	0	0.0135185	0	0	0	0	0.00322352	0	0	0	0	0.419382	0	0	0	0	0.0900758	0	0	0	0	0.274186	0	0	0	0.0113623	0.189106	0	0	0	0.0021019	0
0.1.20.1.1.2.2	unclassified	0	0	0	0	0	0	0	0	0	0	0	0	0	0	0	0	0	0	0	0	0	0	0	0	0	0	0	0.00301714	0	0	0	0	0	0	0	0	0	0	0	0	0	0	0	0	0	0	0	0
0.1.20.1.1.3	unclassified	0	0	0	0	0	0	0	0	0	0	0	0	0	0	0	0	0	0	0	0	0	0	0	0	0	0	0	0	0	0	0	0	0	0	0	0	0	0	0	0	0	0	0	0	0	0	0	0
0.1.20.1.1.3.1	unclassified	0	0	0	0	0	0	0	0	0	0	0	0	0	0	0	0	0	0	0	0	0	0	0	0	0	0	0	0	0	0	0	0	0	0	0	0	0	0	0	0	0	0	0	0	0	0	0	0
0.1.21	Synergistetes	0	0	0	0	0	0	0	0	0	0	0	0	0	0.0146692	0	0	0	0	0.0055687	0	0	0	0	0	0	0	0	0	0.0135906	0	0	0	0	0	0	0	0	0	0.00219959	0	0	0	0	0	0	0	0	0
0.1.21.1	Synergistia	0	0	0	0	0	0	0	0	0	0	0	0	0	0.0146692	0	0	0	0	0.0055687	0	0	0	0	0	0	0	0	0	0.0135906	0	0	0	0	0	0	0	0	0	0.00219959	0	0	0	0	0	0	0	0	0
0.1.21.1.1	Synergistales	0	0	0	0	0	0	0	0	0	0	0	0	0	0.0146692	0	0	0	0	0.0055687	0	0	0	0	0	0	0	0	0	0.0135906	0	0	0	0	0	0	0	0	0	0.00219959	0	0	0	0	0	0	0	0	0
0.1.21.1.1.1	Synergistaceae	0	0	0	0	0	0	0	0	0	0	0	0	0	0.0146692	0	0	0	0	0.0055687	0	0	0	0	0	0	0	0	0	0.0135906	0	0	0	0	0	0	0	0	0	0.00219959	0	0	0	0	0	0	0	0	0
0.1.21.1.1.1.1	Jonquetella	0	0	0	0	0	0	0	0	0	0	0	0	0	0	0	0	0	0	0	0	0	0	0	0	0	0	0	0	0.0135906	0	0	0	0	0	0	0	0	0	0	0	0	0	0	0	0	0	0	0
0.1.21.1.1.1.2	Pyramidobacter	0	0	0	0	0	0	0	0	0	0	0	0	0	0.0146692	0	0	0	0	0.0055687	0	0	0	0	0	0	0	0	0	0	0	0	0	0	0	0	0	0	0	0.00219959	0	0	0	0	0	0	0	0	0
0.1.22	Tenericutes	0	0	0	0.00240131	0	0	0	0	0.0023912	0	0	0	0.00552318	0	0	0	0	0	0	0	0	0	0.0145058	0	0	0	0	0.214217	0	0	0	0	0.0344407	0	0	0	0	0.0944829	0	0	0	0	0.0241017	0	0	0	0	0
0.1.22.1	Mollicutes	0	0	0	0.00240131	0	0	0	0	0.0023912	0	0	0	0.00552318	0	0	0	0	0	0	0	0	0	0.0145058	0	0	0	0	0.214217	0	0	0	0	0.0344407	0	0	0	0	0.0944829	0	0	0	0	0.0241017	0	0	0	0	0
0.1.22.1.1	Acholeplasmatales	0	0	0	0	0	0	0	0	0	0	0	0	0	0	0	0	0	0	0	0	0	0	0	0	0	0	0	0	0	0	0	0	0	0	0	0	0	0	0	0	0	0	0	0	0	0	0	0
0.1.22.1.1.1	Acholeplasmataceae	0	0	0	0	0	0	0	0	0	0	0	0	0	0	0	0	0	0	0	0	0	0	0	0	0	0	0	0	0	0	0	0	0	0	0	0	0	0	0	0	0	0	0	0	0	0	0	0
0.1.22.1.1.1.1	Acholeplasma	0	0	0	0	0	0	0	0	0	0	0	0	0	0	0	0	0	0	0	0	0	0	0	0	0	0	0	0	0	0	0	0	0	0	0	0	0	0	0	0	0	0	0	0	0	0	0	0
0.1.22.1.2	Mycoplasmatales	0	0	0	0.00240131	0	0	0	0	0.0023912	0	0	0	0.00552318	0	0	0	0	0	0	0	0	0	0.0145058	0	0	0	0	0.214217	0	0	0	0	0.0344407	0	0	0	0	0.0944829	0	0	0	0	0.0241017	0	0	0	0	0
0.1.22.1.2.1	Mycoplasmataceae	0	0	0	0.00240131	0	0	0	0	0.0023912	0	0	0	0.00552318	0	0	0	0	0	0	0	0	0	0.0145058	0	0	0	0	0.214217	0	0	0	0	0.0344407	0	0	0	0	0.0944829	0	0	0	0	0.0241017	0	0	0	0	0
0.1.22.1.2.1.1	Mycoplasma	0	0	0	0.00240131	0	0	0	0	0.0023912	0	0	0	0	0	0	0	0	0	0	0	0	0	0.0145058	0	0	0	0	0.214217	0	0	0	0	0.0344407	0	0	0	0	0.0944829	0	0	0	0	0.0241017	0	0	0	0	0
0.1.22.1.2.1.2	Ureaplasma	0	0	0	0	0	0	0	0	0	0	0	0	0.00552318	0	0	0	0	0	0	0	0	0	0	0	0	0	0	0	0	0	0	0	0	0	0	0	0	0	0	0	0	0	0	0	0	0	0	0
0.1.22.1.3	unclassified	0	0	0	0	0	0	0	0	0	0	0	0	0	0	0	0	0	0	0	0	0	0	0	0	0	0	0	0	0	0	0	0	0	0	0	0	0	0	0	0	0	0	0	0	0	0	0	0
0.1.22.1.3.1	unclassified	0	0	0	0	0	0	0	0	0	0	0	0	0	0	0	0	0	0	0	0	0	0	0	0	0	0	0	0	0	0	0	0	0	0	0	0	0	0	0	0	0	0	0	0	0	0	0	0
0.1.22.1.3.1.1	unclassified	0	0	0	0	0	0	0	0	0	0	0	0	0	0	0	0	0	0	0	0	0	0	0	0	0	0	0	0	0	0	0	0	0	0	0	0	0	0	0	0	0	0	0	0	0	0	0	0
0.1.23	Verrucomicrobia	0	0	0	0	0	0	0	0	0	0	0	0	0	0	0	0	0	0	0	0	0	0	0	0	0	0	0.00378258	0	0	0	0	0	0	0	0	0.0168801	0.0096561	0	0	0	0.00567424	0.0113623	0	0	0	0	0	0
0.1.23.1	Opitutae	0	0	0	0	0	0	0	0	0	0	0	0	0	0	0	0	0	0	0	0	0	0	0	0	0	0	0	0	0	0	0	0	0	0	0	0	0	0	0	0	0	0	0	0	0	0	0	0
0.1.23.1.1	Opitutales	0	0	0	0	0	0	0	0	0	0	0	0	0	0	0	0	0	0	0	0	0	0	0	0	0	0	0	0	0	0	0	0	0	0	0	0	0	0	0	0	0	0	0	0	0	0	0	0
0.1.23.1.1.1	Opitutaceae	0	0	0	0	0	0	0	0	0	0	0	0	0	0	0	0	0	0	0	0	0	0	0	0	0	0	0	0	0	0	0	0	0	0	0	0	0	0	0	0	0	0	0	0	0	0	0	0
0.1.23.1.1.1.1	Opitutus	0	0	0	0	0	0	0	0	0	0	0	0	0	0	0	0	0	0	0	0	0	0	0	0	0	0	0	0	0	0	0	0	0	0	0	0	0	0	0	0	0	0	0	0	0	0	0	0
0.1.23.1.2	Puniceicoccales	0	0	0	0	0	0	0	0	0	0	0	0	0	0	0	0	0	0	0	0	0	0	0	0	0	0	0	0	0	0	0	0	0	0	0	0	0	0	0	0	0	0	0	0	0	0	0	0
0.1.23.1.2.1	Puniceicoccaceae	0	0	0	0	0	0	0	0	0	0	0	0	0	0	0	0	0	0	0	0	0	0	0	0	0	0	0	0	0	0	0	0	0	0	0	0	0	0	0	0	0	0	0	0	0	0	0	0
0.1.23.1.2.1.1	unclassified	0	0	0	0	0	0	0	0	0	0	0	0	0	0	0	0	0	0	0	0	0	0	0	0	0	0	0	0	0	0	0	0	0	0	0	0	0	0	0	0	0	0	0	0	0	0	0	0
0.1.23.2	Spartobacteria	0	0	0	0	0	0	0	0	0	0	0	0	0	0	0	0	0	0	0	0	0	0	0	0	0	0	0.00378258	0	0	0	0	0	0	0	0	0.0144686	0.00689722	0	0	0	0.00567424	0.00649277	0	0	0	0	0	0
0.1.23.2.1	unclassified	0	0	0	0	0	0	0	0	0	0	0	0	0	0	0	0	0	0	0	0	0	0	0	0	0	0	0.00378258	0	0	0	0	0	0	0	0	0.0144686	0.00689722	0	0	0	0.00567424	0.00649277	0	0	0	0	0	0
0.1.23.2.1.1	unclassified	0	0	0	0	0	0	0	0	0	0	0	0	0	0	0	0	0	0	0	0	0	0	0	0	0	0	0.00378258	0	0	0	0	0	0	0	0	0.0144686	0.00689722	0	0	0	0.00567424	0.00649277	0	0	0	0	0	0
0.1.23.2.1.1.1	unclassified	0	0	0	0	0	0	0	0	0	0	0	0	0	0	0	0	0	0	0	0	0	0	0	0	0	0	0.00378258	0	0	0	0	0	0	0	0	0.0144686	0.00689722	0	0	0	0.00567424	0.00649277	0	0	0	0	0	0
0.1.23.3	Subdivision3	0	0	0	0	0	0	0	0	0	0	0	0	0	0	0	0	0	0	0	0	0	0	0	0	0	0	0	0	0	0	0	0	0	0	0	0	0	0	0	0	0	0.00162319	0	0	0	0	0	0
0.1.23.3.1	unclassified	0	0	0	0	0	0	0	0	0	0	0	0	0	0	0	0	0	0	0	0	0	0	0	0	0	0	0	0	0	0	0	0	0	0	0	0	0	0	0	0	0	0.00162319	0	0	0	0	0	0
0.1.23.3.1.1	unclassified	0	0	0	0	0	0	0	0	0	0	0	0	0	0	0	0	0	0	0	0	0	0	0	0	0	0	0	0	0	0	0	0	0	0	0	0	0	0	0	0	0	0.00162319	0	0	0	0	0	0
0.1.23.3.1.1.1	unclassified	0	0	0	0	0	0	0	0	0	0	0	0	0	0	0	0	0	0	0	0	0	0	0	0	0	0	0	0	0	0	0	0	0	0	0	0	0	0	0	0	0	0.00162319	0	0	0	0	0	0
0.1.23.4	Verrucomicrobiae	0	0	0	0	0	0	0	0	0	0	0	0	0	0	0	0	0	0	0	0	0	0	0	0	0	0	0	0	0	0	0	0	0	0	0	0	0	0	0	0	0	0.00162319	0	0	0	0	0	0
0.1.23.4.1	Verrucomicrobiales	0	0	0	0	0	0	0	0	0	0	0	0	0	0	0	0	0	0	0	0	0	0	0	0	0	0	0	0	0	0	0	0	0	0	0	0	0	0	0	0	0	0.00162319	0	0	0	0	0	0
0.1.23.4.1.1	Verrucomicrobiaceae	0	0	0	0	0	0	0	0	0	0	0	0	0	0	0	0	0	0	0	0	0	0	0	0	0	0	0	0	0	0	0	0	0	0	0	0	0	0	0	0	0	0.00162319	0	0	0	0	0	0
0.1.23.4.1.1.1	Akkermansia	0	0	0	0	0	0	0	0	0	0	0	0	0	0	0	0	0	0	0	0	0	0	0	0	0	0	0	0	0	0	0	0	0	0	0	0	0	0	0	0	0	0	0	0	0	0	0	0
0.1.23.4.1.1.2	Prosthecobacter	0	0	0	0	0	0	0	0	0	0	0	0	0	0	0	0	0	0	0	0	0	0	0	0	0	0	0	0	0	0	0	0	0	0	0	0	0	0	0	0	0	0	0	0	0	0	0	0
0.1.23.4.1.1.3	Roseimicrobium	0	0	0	0	0	0	0	0	0	0	0	0	0	0	0	0	0	0	0	0	0	0	0	0	0	0	0	0	0	0	0	0	0	0	0	0	0	0	0	0	0	0.00162319	0	0	0	0	0	0
0.1.23.4.1.1.4	Verrucomicrobium	0	0	0	0	0	0	0	0	0	0	0	0	0	0	0	0	0	0	0	0	0	0	0	0	0	0	0	0	0	0	0	0	0	0	0	0	0	0	0	0	0	0	0	0	0	0	0	0
0.1.23.4.1.1.5	unclassified	0	0	0	0	0	0	0	0	0	0	0	0	0	0	0	0	0	0	0	0	0	0	0	0	0	0	0	0	0	0	0	0	0	0	0	0	0	0	0	0	0	0	0	0	0	0	0	0
0.1.23.5	unclassified	0	0	0	0	0	0	0	0	0	0	0	0	0	0	0	0	0	0	0	0	0	0	0	0	0	0	0	0	0	0	0	0	0	0	0	0.00241144	0.00275889	0	0	0	0	0.00162319	0	0	0	0	0	0
0.1.23.5.1	unclassified	0	0	0	0	0	0	0	0	0	0	0	0	0	0	0	0	0	0	0	0	0	0	0	0	0	0	0	0	0	0	0	0	0	0	0	0.00241144	0.00275889	0	0	0	0	0.00162319	0	0	0	0	0	0
0.1.23.5.1.1	unclassified	0	0	0	0	0	0	0	0	0	0	0	0	0	0	0	0	0	0	0	0	0	0	0	0	0	0	0	0	0	0	0	0	0	0	0	0.00241144	0.00275889	0	0	0	0	0.00162319	0	0	0	0	0	0
0.1.23.5.1.1.1	unclassified	0	0	0	0	0	0	0	0	0	0	0	0	0	0	0	0	0	0	0	0	0	0	0	0	0	0	0	0	0	0	0	0	0	0	0	0.00241144	0.00275889	0	0	0	0	0.00162319	0	0	0	0	0	0
0.1.24	candidate_division_WPS-1	0	0	0	0	0	0	0	0	0	0	0	0	0	0	0	0	0	0	0	0	0	0.00198161	0	0	0	0	0	0	0	0	0	0	0	0	0.00109439	0.00482288	0.0220711	0	0	0	0.00283712	0	0	0	0	0	0.0021019	0
0.1.24.1	unclassified	0	0	0	0	0	0	0	0	0	0	0	0	0	0	0	0	0	0	0	0	0	0.00198161	0	0	0	0	0	0	0	0	0	0	0	0	0.00109439	0.00482288	0.0220711	0	0	0	0.00283712	0	0	0	0	0	0.0021019	0
0.1.24.1.1	unclassified	0	0	0	0	0	0	0	0	0	0	0	0	0	0	0	0	0	0	0	0	0	0.00198161	0	0	0	0	0	0	0	0	0	0	0	0	0.00109439	0.00482288	0.0220711	0	0	0	0.00283712	0	0	0	0	0	0.0021019	0
0.1.24.1.1.1	unclassified	0	0	0	0	0	0	0	0	0	0	0	0	0	0	0	0	0	0	0	0	0	0.00198161	0	0	0	0	0	0	0	0	0	0	0	0	0.00109439	0.00482288	0.0220711	0	0	0	0.00283712	0	0	0	0	0	0.0021019	0
0.1.24.1.1.1.1	unclassified	0	0	0	0	0	0	0	0	0	0	0	0	0	0	0	0	0	0	0	0	0	0.00198161	0	0	0	0	0	0	0	0	0	0	0	0	0.00109439	0.00482288	0.0220711	0	0	0	0.00283712	0	0	0	0	0	0.0021019	0
0.1.25	candidate_division_WPS-2	0	0	0	0	0	0	0	0	0	0	0	0	0	0	0	0	0	0	0	0	0	0	0	0	0	0	0	0	0	0	0	0	0	0	0	0	0.00413833	0	0	0	0	0.00162319	0	0	0	0	0	0
0.1.25.1	unclassified	0	0	0	0	0	0	0	0	0	0	0	0	0	0	0	0	0	0	0	0	0	0	0	0	0	0	0	0	0	0	0	0	0	0	0	0	0.00413833	0	0	0	0	0.00162319	0	0	0	0	0	0
0.1.25.1.1	unclassified	0	0	0	0	0	0	0	0	0	0	0	0	0	0	0	0	0	0	0	0	0	0	0	0	0	0	0	0	0	0	0	0	0	0	0	0	0.00413833	0	0	0	0	0.00162319	0	0	0	0	0	0
0.1.25.1.1.1	unclassified	0	0	0	0	0	0	0	0	0	0	0	0	0	0	0	0	0	0	0	0	0	0	0	0	0	0	0	0	0	0	0	0	0	0	0	0	0.00413833	0	0	0	0	0.00162319	0	0	0	0	0	0
0.1.25.1.1.1.1	unclassified	0	0	0	0	0	0	0	0	0	0	0	0	0	0	0	0	0	0	0	0	0	0	0	0	0	0	0	0	0	0	0	0	0	0	0	0	0.00413833	0	0	0	0	0.00162319	0	0	0	0	0	0
0.1.26	unclassified	0.206296	0.259875	0.216052	1.29911	0.37429	0.223981	0.387389	0.516446	0.77714	0.733236	0.0468469	0.615049	1.10464	1.28356	0.0605527	0.301895	0.157046	0.706823	0.929974	0.0347973	0.377803	0.394341	0.623751	0.77745	0.0827516	0.366776	0.556039	1.04091	1.0193	0.0749228	0.0876174	0.260341	1.01468	0.395768	0.04487	0.441293	0.528327	0.468709	1.43193	0.108021	0.763186	0.368465	0.665579	0.37329	0.0112389	0.148159	0.306877	0.844595
0.1.26.1	unclassified	0.206296	0.259875	0.216052	1.29911	0.37429	0.223981	0.387389	0.516446	0.77714	0.733236	0.0468469	0.615049	1.10464	1.28356	0.0605527	0.301895	0.157046	0.706823	0.929974	0.0347973	0.377803	0.394341	0.623751	0.77745	0.0827516	0.366776	0.556039	1.04091	1.0193	0.0749228	0.0876174	0.260341	1.01468	0.395768	0.04487	0.441293	0.528327	0.468709	1.43193	0.108021	0.763186	0.368465	0.665579	0.37329	0.0112389	0.148159	0.306877	0.844595
0.1.26.1.1	unclassified	0.206296	0.259875	0.216052	1.29911	0.37429	0.223981	0.387389	0.516446	0.77714	0.733236	0.0468469	0.615049	1.10464	1.28356	0.0605527	0.301895	0.157046	0.706823	0.929974	0.0347973	0.377803	0.394341	0.623751	0.77745	0.0827516	0.366776	0.556039	1.04091	1.0193	0.0749228	0.0876174	0.260341	1.01468	0.395768	0.04487	0.441293	0.528327	0.468709	1.43193	0.108021	0.763186	0.368465	0.665579	0.37329	0.0112389	0.148159	0.306877	0.844595
0.1.26.1.1.1	unclassified	0.206296	0.259875	0.216052	1.29911	0.37429	0.223981	0.387389	0.516446	0.77714	0.733236	0.0468469	0.615049	1.10464	1.28356	0.0605527	0.301895	0.157046	0.706823	0.929974	0.0347973	0.377803	0.394341	0.623751	0.77745	0.0827516	0.366776	0.556039	1.04091	1.0193	0.0749228	0.0876174	0.260341	1.01468	0.395768	0.04487	0.441293	0.528327	0.468709	1.43193	0.108021	0.763186	0.368465	0.665579	0.37329	0.0112389	0.148159	0.306877	0.844595
0.1.26.1.1.1.1	unclassified	0.206296	0.259875	0.216052	1.29911	0.37429	0.223981	0.387389	0.516446	0.77714	0.733236	0.0468469	0.615049	1.10464	1.28356	0.0605527	0.301895	0.157046	0.706823	0.929974	0.0347973	0.377803	0.394341	0.623751	0.77745	0.0827516	0.366776	0.556039	1.04091	1.0193	0.0749228	0.0876174	0.260341	1.01468	0.395768	0.04487	0.441293	0.528327	0.468709	1.43193	0.108021	0.763186	0.368465	0.665579	0.37329	0.0112389	0.148159	0.306877	0.844595
	Total number of reads per sample:	84345	32708	81462	41644	43282	58487	42851	63511	41820	50734	76846	52191	36211	54536	90830	44055	89146	51781	35915	109204	53467	50464	62044	25082	66464	34626	52874	33144	36790	86756	52501	72597	37746	37143	91375	41469	72493	53978	45463	88872	35247	61607	53938	33486	88977	41172	47576	47360
[truncated: 410 more columns]
